# Supplementary material for: Construction and Validation of a Ferroptosis-Related Prognostic Signature for Melanoma Based on Single-Cell RNA Sequencing
Source: Front Cell Dev Biol. 2022 Mar 3;10:818457. doi: 10.3389/fcell.2022.818457 (PMC8927698; doi:10.3389/fcell.2022.818457)
Supplement: Supplementary file 1 [file Table2.XLSX]

## Sheet: Table S2-ordering genes-monocle
	status	family	pval	qval	gene_short_name	num_cells_expressed
C9orf152	OK	negbinomial.size	0.164605	0.233573	C9orf152	10
RPS11	OK	negbinomial.size	2.35943e-18	2.20612e-17	RPS11	1145
ELMO2	OK	negbinomial.size	0.0333628	0.0565942	ELMO2	527
CREB3L1	OK	negbinomial.size	0.621404	0.708183	CREB3L1	1
PNMA1	OK	negbinomial.size	3.24635e-21	3.5586e-20	PNMA1	529
MMP2	OK	negbinomial.size	7.95522e-44	2.32583e-42	MMP2	129
TMEM216	OK	negbinomial.size	1.51039e-13	1.01915e-12	TMEM216	176
TRAF3IP2-AS1	OK	negbinomial.size	0.000522844	0.00125112	TRAF3IP2-AS1	827
LRRC37A5P	OK	negbinomial.size	0.83337	0.883678	LRRC37A5P	1
LOC653712	OK	negbinomial.size	0.0077917	0.0150898	LOC653712	60
C10orf90	OK	negbinomial.size	2.06191e-10	1.06201e-09	C10orf90	402
ZHX3	OK	negbinomial.size	0.00108287	0.0024617	ZHX3	498
ERCC5	OK	negbinomial.size	3.79642e-27	5.7589e-26	ERCC5	342
GPR98	OK	negbinomial.size	0.00448198	0.00911636	GPR98	54
RXFP3	OK	negbinomial.size	3.64564e-05	0.000103589	RXFP3	8
CTAGE10P	OK	negbinomial.size	0.893503	0.936228	CTAGE10P	9
APBB2	OK	negbinomial.size	2.29045e-17	2.02203e-16	APBB2	449
KLHL13	OK	negbinomial.size	5.84272e-13	3.77661e-12	KLHL13	36
KRTAP10-8	OK	negbinomial.size	1	1	KRTAP10-8	0
PDCL3	OK	negbinomial.size	0.00360343	0.00745128	PDCL3	546
AEN	OK	negbinomial.size	1.15686e-14	8.53451e-14	AEN	480
FRG2	OK	negbinomial.size	0.141984	0.205438	FRG2	67
DECR1	OK	negbinomial.size	3.20394e-11	1.78165e-10	DECR1	651
SALL1	OK	negbinomial.size	0.543192	0.63524	SALL1	5
GGT3P	OK	negbinomial.size	0.744344	0.813392	GGT3P	17
CADM4	OK	negbinomial.size	4.40874e-08	1.80259e-07	CADM4	54
RPS18	OK	negbinomial.size	1.4451e-07	5.5739e-07	RPS18	1169
SLC10A7	OK	negbinomial.size	0.0838543	0.128996	SLC10A7	203
CFHR5	OK	negbinomial.size	1	1	CFHR5	4
OR2K2	OK	negbinomial.size	0.313124	0.404274	OR2K2	3
BRIX1	OK	negbinomial.size	1.72272e-37	4.00497e-36	BRIX1	600
LMAN1	OK	negbinomial.size	0.0055932	0.0111542	LMAN1	878
CHD8	OK	negbinomial.size	1.76025e-05	5.22645e-05	CHD8	522
SUMO1	OK	negbinomial.size	0.213551	0.292199	SUMO1	945
GP1BA	OK	negbinomial.size	0.802809	0.86117	GP1BA	8
BSN-AS2	OK	negbinomial.size	0.123673	0.181701	BSN-AS2	518
BOLA3-AS1	OK	negbinomial.size	0.00126181	0.00283574	BOLA3-AS1	640
UQCR11	OK	negbinomial.size	2.08958e-08	8.83413e-08	UQCR11	1054
DDB1	OK	negbinomial.size	2.39549e-12	1.47721e-11	DDB1	1012
MYO9B	OK	negbinomial.size	3.20367e-07	1.18986e-06	MYO9B	529
MMP7	OK	negbinomial.size	0.222376	0.302222	MMP7	3
CRNKL1	OK	negbinomial.size	0.000438515	0.00106126	CRNKL1	403
XAB2	OK	negbinomial.size	2.11613e-05	6.22298e-05	XAB2	385
RTN1	OK	negbinomial.size	8.12165e-06	2.5274e-05	RTN1	16
KLHL14	OK	negbinomial.size	0.0080403	0.0155142	KLHL14	11
ADAM21P1	OK	negbinomial.size	0.834803	0.884944	ADAM21P1	6
TBX10	OK	negbinomial.size	0.80126	0.859805	TBX10	5
ZBTB12	OK	negbinomial.size	0.895912	0.938416	ZBTB12	23
UTY	OK	negbinomial.size	6.21023e-50	2.22043e-48	UTY	601
CENPQ	OK	negbinomial.size	0.00129329	0.00289767	CENPQ	128
ZAR1L	OK	negbinomial.size	0.45758	0.55228	ZAR1L	1
DTNBP1	OK	negbinomial.size	9.56806e-06	2.94275e-05	DTNBP1	368
KBTBD8	OK	negbinomial.size	2.61009e-05	7.55907e-05	KBTBD8	31
ZEB1	OK	negbinomial.size	6.69011e-16	5.38224e-15	ZEB1	121
ZG16	OK	negbinomial.size	0.0480801	0.0785436	ZG16	187
PRKAG2-AS1	OK	negbinomial.size	2.62653e-24	3.44987e-23	PRKAG2-AS1	59
FAT4	OK	negbinomial.size	0.468641	0.563541	FAT4	14
LOC728040	OK	negbinomial.size	0.698407	0.77561	LOC728040	2
LOC100216546	OK	negbinomial.size	2.1239e-05	6.24087e-05	LOC100216546	323
MIER1	OK	negbinomial.size	0.0362842	0.0610028	MIER1	698
CHD9	OK	negbinomial.size	1.2731e-06	4.38881e-06	CHD9	857
STK16	OK	negbinomial.size	0.540467	0.632417	STK16	409
ARID3C	OK	negbinomial.size	0.170625	0.24088	ARID3C	3
TOB2	OK	negbinomial.size	1.51857e-15	1.19605e-14	TOB2	778
INIP	OK	negbinomial.size	5.30904e-06	1.69405e-05	INIP	757
BANK1	OK	negbinomial.size	0.124473	0.182633	BANK1	12
OR2V2	OK	negbinomial.size	0.371836	0.465494	OR2V2	3
GRM2	OK	negbinomial.size	0.730078	0.801254	GRM2	3
PROSC	OK	negbinomial.size	0.000121646	0.000320012	PROSC	593
SPIN2B	OK	negbinomial.size	0.000114776	0.000302877	SPIN2B	217
PIR	OK	negbinomial.size	1.24025e-68	7.60368e-67	PIR	831
IPO9	OK	negbinomial.size	5.73595e-11	3.113e-10	IPO9	963
FLJ26850	OK	negbinomial.size	0.186254	0.259942	FLJ26850	6
EVC	OK	negbinomial.size	4.90153e-09	2.21434e-08	EVC	331
CXCL13	OK	negbinomial.size	0.00314139	0.00656023	CXCL13	15
KIAA1199	OK	negbinomial.size	2.56806e-56	1.1322e-54	KIAA1199	150
EHHADH-AS1	OK	negbinomial.size	0.242584	0.326554	EHHADH-AS1	25
SORL1	OK	negbinomial.size	1.78463e-16	1.48766e-15	SORL1	147
NAT10	OK	negbinomial.size	0.00340588	0.00707452	NAT10	503
CHD1	OK	negbinomial.size	0.0251244	0.0438354	CHD1	758
SYN3	OK	negbinomial.size	8.36745e-08	3.31879e-07	SYN3	119
LINC00210	OK	negbinomial.size	0.711076	0.787363	LINC00210	4
SLC22A2	OK	negbinomial.size	0.527377	0.621144	SLC22A2	4
SERPINF1	OK	negbinomial.size	7.17832e-197	4.07361e-194	SERPINF1	339
WDR34	OK	negbinomial.size	4.30571e-13	2.81103e-12	WDR34	571
OR7A17	OK	negbinomial.size	0.0709398	0.111256	OR7A17	7
POTED	OK	negbinomial.size	0.83337	0.883678	POTED	7
EPT1	OK	negbinomial.size	0.948969	0.984881	EPT1	465
LHB	OK	negbinomial.size	1.62822e-09	7.72045e-09	LHB	35
TAOK3	OK	negbinomial.size	0.00190475	0.00414391	TAOK3	753
STK25	OK	negbinomial.size	1.00266e-07	3.94434e-07	STK25	418
OR10X1	OK	negbinomial.size	0.400087	0.495147	OR10X1	3
CDC25B	OK	negbinomial.size	2.65449e-26	3.87018e-25	CDC25B	424
BMP3	OK	negbinomial.size	0.448186	0.544057	BMP3	96
TMEM180	OK	negbinomial.size	1.94633e-05	5.74579e-05	TMEM180	332
MAP1LC3C	OK	negbinomial.size	1.66405e-05	4.95744e-05	MAP1LC3C	680
MIR564	OK	negbinomial.size	0.0251967	0.0439432	MIR564	3
CRYGC	OK	negbinomial.size	1	1	CRYGC	0
POU3F1	OK	negbinomial.size	0.000954446	0.00219172	POU3F1	57
HIGD1B	OK	negbinomial.size	0.793519	0.852657	HIGD1B	9
USP6NL	OK	negbinomial.size	3.65327e-28	5.81266e-27	USP6NL	484
LINC00460	OK	negbinomial.size	0.0143945	0.0264053	LINC00460	8
ABCD4	OK	negbinomial.size	7.57648e-07	2.68722e-06	ABCD4	509
C11orf93	OK	negbinomial.size	0.292846	0.382316	C11orf93	8
TEK	OK	negbinomial.size	0.689557	0.76825	TEK	4
SLC25A46	OK	negbinomial.size	1.70829e-10	8.87926e-10	SLC25A46	448
LARP7	OK	negbinomial.size	3.28963e-07	1.22056e-06	LARP7	573
CD160	OK	negbinomial.size	0.193304	0.268394	CD160	24
MT1JP	OK	negbinomial.size	2.51729e-05	7.31713e-05	MT1JP	34
PHF20	OK	negbinomial.size	0.0176426	0.0317678	PHF20	644
CPNE4	OK	negbinomial.size	0.568472	0.658472	CPNE4	1
HNF1A-AS1	OK	negbinomial.size	0.00072601	0.00169781	HNF1A-AS1	758
GTPBP1	OK	negbinomial.size	2.30952e-07	8.70921e-07	GTPBP1	751
RAB33B	OK	negbinomial.size	0.00402583	0.00825231	RAB33B	685
GLUD1P7	OK	negbinomial.size	0.0134331	0.0247978	GLUD1P7	744
ALDOC	OK	negbinomial.size	0.000697795	0.00163632	ALDOC	375
ZNF212	OK	negbinomial.size	8.88723e-05	0.00023804	ZNF212	229
NUDT1	OK	negbinomial.size	3.53484e-16	2.8937e-15	NUDT1	399
FAM170B-AS1	OK	negbinomial.size	0.41472	0.510347	FAM170B-AS1	2
RFPL2	OK	negbinomial.size	1.9939e-34	4.17492e-33	RFPL2	93
ZNF83	OK	negbinomial.size	1.13892e-07	4.44482e-07	ZNF83	338
IPW	OK	negbinomial.size	2.19079e-05	6.42292e-05	IPW	196
MIR630	OK	negbinomial.size	1	1	MIR630	0
GDPD5	OK	negbinomial.size	9.17713e-10	4.44341e-09	GDPD5	195
PDCD4	OK	negbinomial.size	0.00112269	0.00254478	PDCD4	760
CEP350	OK	negbinomial.size	0.000831113	0.0019271	CEP350	810
ARL14EPL	OK	negbinomial.size	1	1	ARL14EPL	0
OR10A2	OK	negbinomial.size	0.300597	0.390974	OR10A2	5
CST7	OK	negbinomial.size	4.79777e-33	9.52325e-32	CST7	50
SELL	OK	negbinomial.size	4.10993e-07	1.50573e-06	SELL	44
CIAO1	OK	negbinomial.size	0.000167162	0.000432401	CIAO1	1090
RNF223	OK	negbinomial.size	1	1	RNF223	0
OR8J3	OK	negbinomial.size	0.724768	0.797086	OR8J3	1
LTBP4	OK	negbinomial.size	7.38449e-14	5.12331e-13	LTBP4	374
DCAF4L1	OK	negbinomial.size	0.217105	0.296274	DCAF4L1	64
OR6C1	OK	negbinomial.size	0.45758	0.55228	OR6C1	1
SIRT6	OK	negbinomial.size	5.50794e-09	2.47919e-08	SIRT6	243
CCL19	OK	negbinomial.size	0.362636	0.456222	CCL19	3
PPIL1	OK	negbinomial.size	0.00877403	0.0167909	PPIL1	497
GBP7	OK	negbinomial.size	7.81547e-10	3.80996e-09	GBP7	46
STK17A	OK	negbinomial.size	2.71868e-05	7.85098e-05	STK17A	267
OR9G1	OK	negbinomial.size	0.571466	0.661388	OR9G1	7
ABR	OK	negbinomial.size	2.51557e-26	3.67005e-25	ABR	554
PCDHA13	OK	negbinomial.size	0.00397783	0.00816445	PCDHA13	5
FOXE1	OK	negbinomial.size	0.821997	0.87742	FOXE1	2
SIAH3	OK	negbinomial.size	0.343699	0.43761	SIAH3	70
RIMBP3B	OK	negbinomial.size	0.0266475	0.0462021	RIMBP3B	15
GML	OK	negbinomial.size	0.359413	0.452862	GML	3
CNGA3	OK	negbinomial.size	0.621404	0.708183	CNGA3	2
CD38	OK	negbinomial.size	1.57515e-20	1.66243e-19	CD38	44
ZDHHC6	OK	negbinomial.size	7.52001e-10	3.67564e-09	ZDHHC6	349
NEFH	OK	negbinomial.size	7.8608e-13	5.04276e-12	NEFH	57
PGBD5	OK	negbinomial.size	0.0368442	0.0618503	PGBD5	14
CTDSP2	OK	negbinomial.size	3.82273e-09	1.74551e-08	CTDSP2	689
ZNF257	OK	negbinomial.size	0.00303847	0.0063633	ZNF257	66
RMND5B	OK	negbinomial.size	0.00248366	0.00529052	RMND5B	305
CCNY	OK	negbinomial.size	0.286924	0.375499	CCNY	256
EXOSC7	OK	negbinomial.size	3.18226e-07	1.1823e-06	EXOSC7	576
C11orf88	OK	negbinomial.size	0.0300605	0.0515655	C11orf88	15
ROR2	OK	negbinomial.size	0.643608	0.728386	ROR2	4
LOC338758	OK	negbinomial.size	2.38709e-07	8.98184e-07	LOC338758	136
MAOA	OK	negbinomial.size	0.00016358	0.000423483	MAOA	164
TNNT3	OK	negbinomial.size	1	1	TNNT3	0
GYPC	OK	negbinomial.size	0.00748405	0.014541	GYPC	1028
C7orf33	OK	negbinomial.size	1	1	C7orf33	0
AP4B1-AS1	OK	negbinomial.size	0.00139728	0.00311613	AP4B1-AS1	524
RNF4	OK	negbinomial.size	0.00528814	0.0105964	RNF4	646
EMC1	OK	negbinomial.size	0.00246511	0.00525526	EMC1	1011
F8A1	OK	negbinomial.size	0.00163464	0.00360123	F8A1	89
HDAC7	OK	negbinomial.size	0.00744133	0.0144644	HDAC7	255
PLEKHG4	OK	negbinomial.size	5.14138e-14	3.62039e-13	PLEKHG4	290
GRB2	OK	negbinomial.size	0.442567	0.538418	GRB2	1048
LINC00597	OK	negbinomial.size	0.00176378	0.00385922	LINC00597	9
AGPHD1	OK	negbinomial.size	0.219445	0.298822	AGPHD1	104
HIST1H2AD	OK	negbinomial.size	0.00115473	0.00261127	HIST1H2AD	101
DUS3L	OK	negbinomial.size	1.69089e-31	3.13423e-30	DUS3L	400
EIF1	OK	negbinomial.size	1.43915e-13	9.73154e-13	EIF1	1167
FPGT	OK	negbinomial.size	1.67058e-05	4.97487e-05	FPGT	346
CHST15	OK	negbinomial.size	4.77553e-06	1.53199e-05	CHST15	38
GPN2	OK	negbinomial.size	0.000382127	0.000934089	GPN2	350
GDF10	OK	negbinomial.size	0.145973	0.210249	GDF10	6
COQ9	OK	negbinomial.size	0.00890776	0.0170262	COQ9	553
TRAPPC9	OK	negbinomial.size	0.148835	0.214009	TRAPPC9	418
DKFZP434I0714	OK	negbinomial.size	0.000163303	0.000422853	DKFZP434I0714	100
GCC2	OK	negbinomial.size	0.0114728	0.0214711	GCC2	819
RARRES3	OK	negbinomial.size	1.56254e-44	4.71146e-43	RARRES3	241
PLXNA1	OK	negbinomial.size	0.0001868	0.000479222	PLXNA1	838
KIAA0100	OK	negbinomial.size	0.0390429	0.0652099	KIAA0100	560
PMF1	OK	negbinomial.size	1.36729e-06	4.69378e-06	PMF1	557
FNDC1	OK	negbinomial.size	1	1	FNDC1	1
HS2ST1	OK	negbinomial.size	0.199196	0.275358	HS2ST1	431
CRELD2	OK	negbinomial.size	0.104651	0.157047	CRELD2	541
CD82	OK	negbinomial.size	1.46202e-14	1.07037e-13	CD82	807
C8G	OK	negbinomial.size	0.368167	0.462077	C8G	9
PIRT	OK	negbinomial.size	0.167494	0.237034	PIRT	3
LIM2	OK	negbinomial.size	1	1	LIM2	1
MMP16	OK	negbinomial.size	1.21163e-42	3.3646e-41	MMP16	193
LOC100133091	OK	negbinomial.size	0.00251195	0.00534518	LOC100133091	203
DRD3	OK	negbinomial.size	0.863284	0.910079	DRD3	3
PTP4A2	OK	negbinomial.size	0.0434919	0.0718545	PTP4A2	889
OR4M2	OK	negbinomial.size	0.590469	0.679542	OR4M2	3
C11orf73	OK	negbinomial.size	4.35932e-07	1.59419e-06	C11orf73	650
HPCA	OK	negbinomial.size	0.687016	0.76646	HPCA	4
SEC14L1	OK	negbinomial.size	1.97716e-10	1.0212e-09	SEC14L1	639
METTL25	OK	negbinomial.size	0.0511833	0.0830978	METTL25	139
NME8	OK	negbinomial.size	0.907345	0.944739	NME8	2
EMILIN1	OK	negbinomial.size	0.000457426	0.00110292	EMILIN1	30
CHFR	OK	negbinomial.size	0.00271881	0.00574605	CHFR	353
NDUFS4	OK	negbinomial.size	4.45743e-10	2.22289e-09	NDUFS4	662
TP53TG3C	OK	negbinomial.size	1.94972e-62	1.04991e-60	TP53TG3C	229
COL18A1	OK	negbinomial.size	5.59492e-16	4.51923e-15	COL18A1	361
PDZD3	OK	negbinomial.size	1	1	PDZD3	0
PRAMEF7	OK	negbinomial.size	0.330832	0.424093	PRAMEF7	4
FAXC	OK	negbinomial.size	1.64699e-14	1.20142e-13	FAXC	194
C9orf16	OK	negbinomial.size	7.08257e-29	1.16891e-27	C9orf16	888
ERBB2IP	OK	negbinomial.size	0.0442366	0.072927	ERBB2IP	789
FUS	OK	negbinomial.size	1.78527e-05	5.29325e-05	FUS	1082
EMX2	OK	negbinomial.size	4.42818e-13	2.88758e-12	EMX2	67
TF	OK	negbinomial.size	6.76463e-272	7.87972e-269	TF	257
CXorf56	OK	negbinomial.size	0.000449414	0.0010855	CXorf56	936
CLCN4	OK	negbinomial.size	1.96134e-26	2.87472e-25	CLCN4	123
NPR1	OK	negbinomial.size	0.0030346	0.0063576	NPR1	12
ELAC2	OK	negbinomial.size	4.53427e-26	6.49951e-25	ELAC2	480
CELA1	OK	negbinomial.size	1	1	CELA1	0
ASS1	OK	negbinomial.size	0.000242973	0.000612888	ASS1	65
USP42	OK	negbinomial.size	0.320209	0.412076	USP42	361
EMC8	OK	negbinomial.size	2.05389e-09	9.65316e-09	EMC8	397
SEC23IP	OK	negbinomial.size	1.49614e-11	8.594e-11	SEC23IP	631
POLR2J	OK	negbinomial.size	0.000260652	0.000655167	POLR2J	948
UQCRC1	OK	negbinomial.size	5.12963e-05	0.000142535	UQCRC1	1002
LOC729603	OK	negbinomial.size	0.0204199	0.0362853	LOC729603	661
ERVV-2	OK	negbinomial.size	0.141581	0.204896	ERVV-2	3
POLG	OK	negbinomial.size	1.8997e-08	8.06835e-08	POLG	451
ADAM23	OK	negbinomial.size	6.4833e-07	2.31807e-06	ADAM23	76
TFR2	OK	negbinomial.size	0.00105998	0.00241253	TFR2	14
RICTOR	OK	negbinomial.size	4.02403e-05	0.000113697	RICTOR	572
GRXCR2	OK	negbinomial.size	1	1	GRXCR2	0
FLJ42709	OK	negbinomial.size	1.75366e-20	1.84643e-19	FLJ42709	284
SNORD105	OK	negbinomial.size	1	1	SNORD105	0
IDO2	OK	negbinomial.size	0.148817	0.213997	IDO2	5
HLA-J	OK	negbinomial.size	2.21321e-34	4.62101e-33	HLA-J	692
C19orf55	OK	negbinomial.size	2.8721e-05	8.27372e-05	C19orf55	225
FONG	OK	negbinomial.size	0.10775	0.161039	FONG	51
SNAPC1	OK	negbinomial.size	0.0714414	0.1119	SNAPC1	636
GNA11	OK	negbinomial.size	0.00010706	0.000283631	GNA11	155
LOC654342	OK	negbinomial.size	0.0393312	0.0656321	LOC654342	423
FSIP1	OK	negbinomial.size	0.918434	0.955565	FSIP1	17
CELA3A	OK	negbinomial.size	1	1	CELA3A	0
UPF3A	OK	negbinomial.size	3.24685e-20	3.3642e-19	UPF3A	465
IGSF11	OK	negbinomial.size	3.23685e-11	1.79905e-10	IGSF11	743
LAGE3	OK	negbinomial.size	0.000760359	0.00177308	LAGE3	671
CHST6	OK	negbinomial.size	0.122175	0.179869	CHST6	986
UNC13B	OK	negbinomial.size	9.87075e-12	5.78088e-11	UNC13B	338
TTLL4	OK	negbinomial.size	0.00262004	0.00555481	TTLL4	827
ZNF687	OK	negbinomial.size	3.73296e-06	1.21194e-05	ZNF687	356
FLJ45974	OK	negbinomial.size	3.6714e-17	3.18899e-16	FLJ45974	128
SDC2	OK	negbinomial.size	4.80775e-52	1.83457e-50	SDC2	231
METTL21A	OK	negbinomial.size	0.00310899	0.00649686	METTL21A	1139
COX7A2	OK	negbinomial.size	5.60374e-07	2.01892e-06	COX7A2	1102
CETN4P	OK	negbinomial.size	0.0429925	0.0711117	CETN4P	22
LOC100132707	OK	negbinomial.size	2.19352e-20	2.29412e-19	LOC100132707	282
LAMB4	OK	negbinomial.size	0.41337	0.508883	LAMB4	10
FAM24A	OK	negbinomial.size	0.805769	0.862386	FAM24A	2
PDP1	OK	negbinomial.size	2.58793e-35	5.61529e-34	PDP1	496
LRRTM3	OK	negbinomial.size	0.698407	0.77561	LRRTM3	5
GPHB5	OK	negbinomial.size	1	1	GPHB5	0
AHCYL2	OK	negbinomial.size	1.57631e-26	2.32116e-25	AHCYL2	510
OR4C13	OK	negbinomial.size	0.0382622	0.064022	OR4C13	8
FLJ39739	OK	negbinomial.size	9.06554e-07	3.18524e-06	FLJ39739	600
TRIM64C	OK	negbinomial.size	0.314436	0.405661	TRIM64C	4
HABP4	OK	negbinomial.size	0.00423177	0.00864239	HABP4	198
TMEM125	OK	negbinomial.size	1	1	TMEM125	0
CNTN2	OK	negbinomial.size	0.108568	0.162082	CNTN2	17
ASNSD1	OK	negbinomial.size	5.9501e-09	2.66682e-08	ASNSD1	561
FUT4	OK	negbinomial.size	0.890019	0.934702	FUT4	195
BAGE4	OK	negbinomial.size	4.83409e-43	1.36813e-41	BAGE4	117
LINC00675	OK	negbinomial.size	0.631783	0.717352	LINC00675	3
RP9	OK	negbinomial.size	4.34358e-13	2.83492e-12	RP9	450
ARAP1	OK	negbinomial.size	2.01622e-06	6.76823e-06	ARAP1	512
CDH8	OK	negbinomial.size	0.488057	0.58245	CDH8	9
AGPS	OK	negbinomial.size	1.64641e-11	9.42048e-11	AGPS	513
PP14571	OK	negbinomial.size	0.0431169	0.0712988	PP14571	17
CLEC4GP1	OK	negbinomial.size	0.00566819	0.0112935	CLEC4GP1	518
LINC00305	OK	negbinomial.size	1	1	LINC00305	0
UNG	OK	negbinomial.size	0.727684	0.7993	UNG	449
LOC284344	OK	negbinomial.size	0.08238	0.127002	LOC284344	23
GSTP1	OK	negbinomial.size	1.21224e-12	7.65678e-12	GSTP1	1151
DCUN1D5	OK	negbinomial.size	0.000565283	0.00134366	DCUN1D5	640
SLC9A3R1	OK	negbinomial.size	8.38942e-08	3.32572e-07	SLC9A3R1	391
FAM218A	OK	negbinomial.size	0.00396166	0.00813277	FAM218A	22
LILRA6	OK	negbinomial.size	0.620736	0.708183	LILRA6	231
CHMP7	OK	negbinomial.size	1.83623e-08	7.81387e-08	CHMP7	475
REM2	OK	negbinomial.size	0.698967	0.775873	REM2	5
MIR637	OK	negbinomial.size	0.16025	0.228315	MIR637	2
DNHD1	OK	negbinomial.size	0.0648783	0.102681	DNHD1	319
FKBP4	OK	negbinomial.size	9.40049e-19	9.01828e-18	FKBP4	747
ZNF350	OK	negbinomial.size	0.0499134	0.081247	ZNF350	140
BST1	OK	negbinomial.size	1.98087e-10	1.0224e-09	BST1	166
KISS1R	OK	negbinomial.size	1	1	KISS1R	0
NCR2	OK	negbinomial.size	1	1	NCR2	0
MIR3690	OK	negbinomial.size	0.00453949	0.00922148	MIR3690	20
DEFB125	OK	negbinomial.size	0.0659686	0.104235	DEFB125	2
UBE2W	OK	negbinomial.size	0.0371426	0.0623135	UBE2W	785
OR2T29	OK	negbinomial.size	0.151913	0.217924	OR2T29	8
SNORA78	OK	negbinomial.size	0.0696216	0.109452	SNORA78	8
KRT15	OK	negbinomial.size	0.00165808	0.00364632	KRT15	6
C10orf99	OK	negbinomial.size	0.21162	0.289843	C10orf99	3
SCN11A	OK	negbinomial.size	0.000304797	0.000757697	SCN11A	582
GFI1	OK	negbinomial.size	0.461257	0.5559	GFI1	3
FHL1	OK	negbinomial.size	6.23761e-88	5.75212e-86	FHL1	124
SMC6	OK	negbinomial.size	2.90052e-07	1.08381e-06	SMC6	550
OSGEP	OK	negbinomial.size	0.340343	0.434273	OSGEP	386
GATA1	OK	negbinomial.size	1	1	GATA1	0
TTTY14	OK	negbinomial.size	5.17585e-07	1.87421e-06	TTTY14	29
LPIN3	OK	negbinomial.size	0.00162845	0.00358938	LPIN3	1053
RPL4	OK	negbinomial.size	1.87052e-06	6.30304e-06	RPL4	1167
RBPMS	OK	negbinomial.size	1.14705e-07	4.47261e-07	RBPMS	225
LOC100506172	OK	negbinomial.size	0.28663	0.375256	LOC100506172	12
PRPF3	OK	negbinomial.size	4.59848e-05	0.000128713	PRPF3	728
EMR1	OK	negbinomial.size	0.907345	0.944739	EMR1	5
XCR1	OK	negbinomial.size	0.189414	0.263755	XCR1	15
IRX3	OK	negbinomial.size	0.00505027	0.0101602	IRX3	61
ELFN1	OK	negbinomial.size	0.380946	0.475554	ELFN1	16
RBM6	OK	negbinomial.size	9.47135e-07	3.3194e-06	RBM6	922
CYSTM1	OK	negbinomial.size	1.04439e-11	6.1036e-11	CYSTM1	990
KLF4	OK	negbinomial.size	1.19902e-15	9.50797e-15	KLF4	525
IFITM10	OK	negbinomial.size	1.32265e-20	1.40397e-19	IFITM10	142
MIR5010	OK	negbinomial.size	1	1	MIR5010	0
LOC729177	OK	negbinomial.size	0.277429	0.364849	LOC729177	53
UNC5CL	OK	negbinomial.size	3.76882e-15	2.87626e-14	UNC5CL	76
C16orf71	OK	negbinomial.size	0.0758166	0.117934	C16orf71	33
LOC100527964	OK	negbinomial.size	0.00120624	0.00272163	LOC100527964	54
LOC100128252	OK	negbinomial.size	4.46836e-20	4.60613e-19	LOC100128252	111
SEBOX	OK	negbinomial.size	0.83337	0.883678	SEBOX	1
BTK	OK	negbinomial.size	0.0136728	0.0252003	BTK	13
KRCC1	OK	negbinomial.size	2.94519e-07	1.09884e-06	KRCC1	553
SYTL5	OK	negbinomial.size	1.63303e-05	4.8729e-05	SYTL5	31
PRND	OK	negbinomial.size	0.00329572	0.00686373	PRND	487
PIGL	OK	negbinomial.size	4.48615e-09	2.03333e-08	PIGL	194
MOB1B	OK	negbinomial.size	5.36265e-05	0.000148655	MOB1B	741
HUS1	OK	negbinomial.size	0.0364286	0.061227	HUS1	833
DNAJC30	OK	negbinomial.size	0.500765	0.594402	DNAJC30	507
HID1	OK	negbinomial.size	7.17079e-76	5.23775e-74	HID1	92
UIMC1	OK	negbinomial.size	0.0567454	0.0911452	UIMC1	334
FXYD2	OK	negbinomial.size	0.371856	0.465494	FXYD2	2
C17orf77	OK	negbinomial.size	0.0497429	0.0809969	C17orf77	382
ZNF667	OK	negbinomial.size	0.420688	0.516284	ZNF667	542
PTGES3L-AARSD1	OK	negbinomial.size	0.120832	0.178224	PTGES3L-AARSD1	15
ZCCHC12	OK	negbinomial.size	0.46991	0.564637	ZCCHC12	2
TFEC	OK	negbinomial.size	0.798098	0.856952	TFEC	9
ATP7B	OK	negbinomial.size	0.219289	0.298792	ATP7B	81
C2orf78	OK	negbinomial.size	0.663417	0.74653	C2orf78	5
POLD2	OK	negbinomial.size	5.22592e-20	5.35711e-19	POLD2	766
ABCC6P1	OK	negbinomial.size	0.821997	0.87742	ABCC6P1	3
C1orf145	OK	negbinomial.size	0.490969	0.585081	C1orf145	48
ACOT2	OK	negbinomial.size	9.66597e-08	3.81196e-07	ACOT2	482
HIST1H4I	OK	negbinomial.size	0.0007089	0.0016606	HIST1H4I	42
ECRP	OK	negbinomial.size	1	1	ECRP	0
PPARGC1A	OK	negbinomial.size	1.46405e-06	5.00575e-06	PPARGC1A	165
ETFA	OK	negbinomial.size	2.06415e-14	1.49685e-13	ETFA	724
ZNF146	OK	negbinomial.size	8.44925e-33	1.65779e-31	ZNF146	583
POLRMT	OK	negbinomial.size	3.97604e-24	5.17026e-23	POLRMT	467
MIA2	OK	negbinomial.size	0.83337	0.883678	MIA2	3
KLHL6	OK	negbinomial.size	0.0656364	0.103762	KLHL6	447
LOC440311	OK	negbinomial.size	0.642989	0.727872	LOC440311	19
NENF	OK	negbinomial.size	6.54143e-29	1.08122e-27	NENF	616
HOXB5	OK	negbinomial.size	0.00192698	0.00418815	HOXB5	45
ARGFX	OK	negbinomial.size	0.0114607	0.0214502	ARGFX	997
PRSS22	OK	negbinomial.size	0.317244	0.408851	PRSS22	4
CASC4	OK	negbinomial.size	1.28838e-14	9.47007e-14	CASC4	884
LOC400752	OK	negbinomial.size	0.00629919	0.0124321	LOC400752	99
LOC338799	OK	negbinomial.size	0.000293358	0.000731477	LOC338799	144
GTSF1	OK	negbinomial.size	1.60325e-65	9.07495e-64	GTSF1	78
CUL4B	OK	negbinomial.size	0.0687668	0.108262	CUL4B	502
CENPJ	OK	negbinomial.size	1.63449e-07	6.26601e-07	CENPJ	216
PITX1	OK	negbinomial.size	0.400677	0.495794	PITX1	3
AKIRIN1	OK	negbinomial.size	8.63029e-06	2.67477e-05	AKIRIN1	901
CELSR3	OK	negbinomial.size	4.02829e-12	2.43924e-11	CELSR3	121
LOC100132735	OK	negbinomial.size	0.0367365	0.0616884	LOC100132735	8
LCN15	OK	negbinomial.size	0.000870103	0.00201266	LCN15	4
DNAJC9	OK	negbinomial.size	7.28791e-25	9.87729e-24	DNAJC9	352
ZNF568	OK	negbinomial.size	0.000706134	0.0016543	ZNF568	355
ITSN1	OK	negbinomial.size	0.0024924	0.0053081	ITSN1	469
EHBP1L1	OK	negbinomial.size	0.00739354	0.0143829	EHBP1L1	140
MT1DP	OK	negbinomial.size	3.24705e-19	3.19678e-18	MT1DP	41
DCTN1	OK	negbinomial.size	0.158398	0.225968	DCTN1	866
LIN28B	OK	negbinomial.size	2.60389e-05	7.54211e-05	LIN28B	26
TNKS2	OK	negbinomial.size	0.000209672	0.000533387	TNKS2	366
TMEM241	OK	negbinomial.size	0.5188	0.612574	TMEM241	664
DUX4L3	OK	negbinomial.size	0.0618974	0.0984486	DUX4L3	11
C1QBP	OK	negbinomial.size	7.8221e-69	4.80885e-67	C1QBP	834
CADPS2	OK	negbinomial.size	2.15636e-11	1.21933e-10	CADPS2	191
SRMS	OK	negbinomial.size	1	1	SRMS	1
GJA9	OK	negbinomial.size	0.0811188	0.125223	GJA9	50
TRIM45	OK	negbinomial.size	0.000181343	0.000466251	TRIM45	629
LOC392232	OK	negbinomial.size	1	1	LOC392232	3
TCP1	OK	negbinomial.size	6.16106e-09	2.75802e-08	TCP1	947
TMED7	OK	negbinomial.size	2.5269e-07	9.49496e-07	TMED7	784
CMA1	OK	negbinomial.size	1	1	CMA1	0
CENPL	OK	negbinomial.size	0.00169606	0.0037232	CENPL	435
PTCRA	OK	negbinomial.size	1.10217e-13	7.52875e-13	PTCRA	43
FST	OK	negbinomial.size	2.1585e-67	1.28419e-65	FST	80
VWCE	OK	negbinomial.size	0.0361326	0.0607849	VWCE	37
PAWR	OK	negbinomial.size	1.81186e-11	1.03111e-10	PAWR	53
TBC1D3B	OK	negbinomial.size	0.000939217	0.00215899	TBC1D3B	91
SNORD91A	OK	negbinomial.size	0.00675892	0.013259	SNORD91A	3
ABCC12	OK	negbinomial.size	0.243193	0.326876	ABCC12	4
SYCE3	OK	negbinomial.size	2.05675e-22	2.43944e-21	SYCE3	80
LDLR	OK	negbinomial.size	4.51052e-12	2.71934e-11	LDLR	821
CXCR2P1	OK	negbinomial.size	0.26133	0.347644	CXCR2P1	5
ASTN2	OK	negbinomial.size	4.45698e-07	1.62775e-06	ASTN2	1162
TAB2	OK	negbinomial.size	0.000134675	0.000352822	TAB2	287
GPATCH8	OK	negbinomial.size	0.119643	0.176705	GPATCH8	783
TANC2	OK	negbinomial.size	4.53594e-19	4.41466e-18	TANC2	272
KIF4A	OK	negbinomial.size	4.94412e-20	5.08001e-19	KIF4A	99
FAM161A	OK	negbinomial.size	8.80893e-06	2.72556e-05	FAM161A	611
PGM1	OK	negbinomial.size	4.66144e-25	6.3762e-24	PGM1	653
CPD	OK	negbinomial.size	1.07805e-13	7.36628e-13	CPD	477
SNORD116-7	OK	negbinomial.size	0.106103	0.158839	SNORD116-7	4
SNCAIP	OK	negbinomial.size	0.0285336	0.0491598	SNCAIP	9
DCT	OK	negbinomial.size	0	0	DCT	526
ANXA8	OK	negbinomial.size	0.0122749	0.0228216	ANXA8	7
HLA-DOA	OK	negbinomial.size	0.358801	0.452156	HLA-DOA	395
LOC340073	OK	negbinomial.size	0.484476	0.579309	LOC340073	5
OR11L1	OK	negbinomial.size	0.107774	0.161057	OR11L1	2
UPK1B	OK	negbinomial.size	4.12855e-09	1.88088e-08	UPK1B	401
DNAJB4	OK	negbinomial.size	1.54674e-07	5.95037e-07	DNAJB4	567
UGT1A8	OK	negbinomial.size	0.893503	0.936228	UGT1A8	3
HIST1H4L	OK	negbinomial.size	0.412164	0.507653	HIST1H4L	2
GOLGA8EP	OK	negbinomial.size	0.793152	0.852386	GOLGA8EP	31
PECR	OK	negbinomial.size	2.46438e-10	1.2605e-09	PECR	478
WFIKKN1	OK	negbinomial.size	0.00338541	0.00703596	WFIKKN1	10
HSPA2	OK	negbinomial.size	1.71366e-120	2.83035e-118	HSPA2	401
SERP1	OK	negbinomial.size	0.000122067	0.000321007	SERP1	967
SYDE2	OK	negbinomial.size	0.00576955	0.0114635	SYDE2	308
CNTNAP3B	OK	negbinomial.size	6.87575e-18	6.26231e-17	CNTNAP3B	295
C15orf60	OK	negbinomial.size	0.24775	0.331701	C15orf60	5
TACR2	OK	negbinomial.size	8.56663e-06	2.65579e-05	TACR2	46
SVOPL	OK	negbinomial.size	0.868662	0.914471	SVOPL	4
NUP85	OK	negbinomial.size	0.0561149	0.0902373	NUP85	530
SNORA18	OK	negbinomial.size	5.22973e-06	1.66995e-05	SNORA18	39
CD177	OK	negbinomial.size	0.00804456	0.0155197	CD177	2
EDDM3B	OK	negbinomial.size	0.907345	0.944739	EDDM3B	1
PIGG	OK	negbinomial.size	1.372e-12	8.63137e-12	PIGG	503
LGR5	OK	negbinomial.size	0.670723	0.751579	LGR5	7
MIR3671	OK	negbinomial.size	0.278185	0.365735	MIR3671	3
LINC00348	OK	negbinomial.size	9.25845e-05	0.000247503	LINC00348	50
LOC574538	OK	negbinomial.size	0.332806	0.426229	LOC574538	10
SCARNA2	OK	negbinomial.size	2.81026e-09	1.30118e-08	SCARNA2	116
RAB5A	OK	negbinomial.size	1.47931e-08	6.35975e-08	RAB5A	675
LRRC16B	OK	negbinomial.size	0.311838	0.403394	LRRC16B	14
FLJ13224	OK	negbinomial.size	0.0938429	0.142617	FLJ13224	7
DCAF11	OK	negbinomial.size	4.56031e-13	2.97199e-12	DCAF11	815
USP9Y	OK	negbinomial.size	7.42695e-17	6.33423e-16	USP9Y	220
C7orf53	OK	negbinomial.size	1.55034e-05	4.63867e-05	C7orf53	86
PLEKHM3	OK	negbinomial.size	0.134516	0.19563	PLEKHM3	573
LRP1B	OK	negbinomial.size	0.232891	0.314923	LRP1B	13
XAF1	OK	negbinomial.size	0.178708	0.250835	XAF1	977
TMEM244	OK	negbinomial.size	0.760076	0.824729	TMEM244	1
ENKUR	OK	negbinomial.size	0.0550214	0.0887431	ENKUR	28
ANKDD1A	OK	negbinomial.size	0.00329802	0.00686723	ANKDD1A	253
ABCG8	OK	negbinomial.size	0.535785	0.629238	ABCG8	9
MIR4444-1	OK	negbinomial.size	2.33798e-09	1.09165e-08	MIR4444-1	7
LOC100505474	OK	negbinomial.size	0.120357	0.177582	LOC100505474	4
DAND5	OK	negbinomial.size	0.000701561	0.0016448	DAND5	857
SPAG6	OK	negbinomial.size	0.332245	0.425608	SPAG6	173
LOC100133161	OK	negbinomial.size	0.0741441	0.115634	LOC100133161	77
ZDHHC22	OK	negbinomial.size	0.777307	0.836942	ZDHHC22	5
CCDC60	OK	negbinomial.size	0.277348	0.364765	CCDC60	4
THOC7	OK	negbinomial.size	2.40505e-05	7.00836e-05	THOC7	772
TCTA	OK	negbinomial.size	0.0889617	0.135983	TCTA	920
OR8K3	OK	negbinomial.size	1	1	OR8K3	0
GGTLC2	OK	negbinomial.size	0.687773	0.76691	GGTLC2	5
B2M	OK	negbinomial.size	2.2941e-87	2.08086e-85	B2M	1157
LPPR4	OK	negbinomial.size	0.000323576	0.000800692	LPPR4	21
C6orf141	OK	negbinomial.size	2.93373e-59	1.42389e-57	C6orf141	68
SQLE	OK	negbinomial.size	2.08684e-15	1.62512e-14	SQLE	504
LOC100129046	OK	negbinomial.size	0.216982	0.296179	LOC100129046	25
SEPHS1	OK	negbinomial.size	0.000998224	0.00228514	SEPHS1	252
GLIPR2	OK	negbinomial.size	7.46629e-10	3.65099e-09	GLIPR2	114
PLRG1	OK	negbinomial.size	3.91887e-05	0.00011084	PLRG1	533
SPG7	OK	negbinomial.size	0.269558	0.356235	SPG7	658
ZNF614	OK	negbinomial.size	0.00784298	0.0151745	ZNF614	132
ZMYM6NB	OK	negbinomial.size	5.81753e-24	7.47881e-23	ZMYM6NB	535
PARD6G	OK	negbinomial.size	0.00162746	0.00358791	PARD6G	694
FAM41C	OK	negbinomial.size	0.00403644	0.00827171	FAM41C	180
MIR221	OK	negbinomial.size	1	1	MIR221	0
LINC00516	OK	negbinomial.size	5.70692e-08	2.30275e-07	LINC00516	428
PTCHD3P1	OK	negbinomial.size	4.7565e-12	2.86373e-11	PTCHD3P1	584
INPP5B	OK	negbinomial.size	0.00117332	0.00265168	INPP5B	817
GRPEL2	OK	negbinomial.size	3.40738e-08	1.40878e-07	GRPEL2	336
PPID	OK	negbinomial.size	0.00344991	0.00716126	PPID	829
TRIM56	OK	negbinomial.size	4.07646e-07	1.49396e-06	TRIM56	481
UBE2J1	OK	negbinomial.size	0.107883	0.161165	UBE2J1	544
IL20RA	OK	negbinomial.size	0.526061	0.619891	IL20RA	5
MIR4439	OK	negbinomial.size	1	1	MIR4439	0
SNORA75	OK	negbinomial.size	0.00489834	0.00988602	SNORA75	15
SAFB2	OK	negbinomial.size	1.218e-05	3.69777e-05	SAFB2	553
DNAJC25	OK	negbinomial.size	0.0012689	0.00284994	DNAJC25	194
KLRG1	OK	negbinomial.size	0.0715762	0.112063	KLRG1	135
NEURL3	OK	negbinomial.size	0.0149436	0.0273242	NEURL3	8
MS4A8B	OK	negbinomial.size	5.92176e-24	7.60212e-23	MS4A8B	27
E2F4	OK	negbinomial.size	0.000378537	0.000925927	E2F4	297
CLEC4M	OK	negbinomial.size	0.190735	0.265243	CLEC4M	4
TAC1	OK	negbinomial.size	0.777307	0.836942	TAC1	2
GYPA	OK	negbinomial.size	1	1	GYPA	4
TRAIP	OK	negbinomial.size	1.25872e-08	5.45273e-08	TRAIP	98
LOC284412	OK	negbinomial.size	1.56405e-07	6.01277e-07	LOC284412	446
LOC729852	OK	negbinomial.size	1.50655e-11	8.64928e-11	LOC729852	432
KIAA0232	OK	negbinomial.size	1.31574e-08	5.68418e-08	KIAA0232	319
ERCC8	OK	negbinomial.size	0.723743	0.797086	ERCC8	227
GPX4	OK	negbinomial.size	5.78277e-05	0.000159442	GPX4	1044
KIAA0368	OK	negbinomial.size	0.00399486	0.00819585	KIAA0368	639
MSS51	OK	negbinomial.size	0.0111322	0.020883	MSS51	460
GPR157	OK	negbinomial.size	0.000170997	0.000441548	GPR157	50
OR52A1	OK	negbinomial.size	1	1	OR52A1	0
FAM199X	OK	negbinomial.size	0.916438	0.953533	FAM199X	338
CTAGE4	OK	negbinomial.size	4.09265e-11	2.2532e-10	CTAGE4	42
ALG9	OK	negbinomial.size	0.152869	0.2191	ALG9	550
BTBD10	OK	negbinomial.size	0.113619	0.168755	BTBD10	363
SDK2	OK	negbinomial.size	0.0234842	0.0412077	SDK2	16
BAIAP3	OK	negbinomial.size	0.725699	0.797951	BAIAP3	17
RABGGTB	OK	negbinomial.size	4.05912e-05	0.000114517	RABGGTB	860
ANKRD40	OK	negbinomial.size	0.0832075	0.128108	ANKRD40	919
LOC100289673	OK	negbinomial.size	0.540605	0.632417	LOC100289673	2
KRT74	OK	negbinomial.size	0.679061	0.759193	KRT74	3
CALCOCO2	OK	negbinomial.size	5.84211e-07	2.09865e-06	CALCOCO2	837
LOC100128993	OK	negbinomial.size	0.74485	0.813392	LOC100128993	1
SNCA	OK	negbinomial.size	6.72308e-26	9.54427e-25	SNCA	1050
SPATS2L	OK	negbinomial.size	0.00787908	0.0152363	SPATS2L	844
C2orf53	OK	negbinomial.size	1	1	C2orf53	0
ESRRB	OK	negbinomial.size	1	1	ESRRB	3
SLC48A1	OK	negbinomial.size	3.5094e-26	5.07316e-25	SLC48A1	710
ARHGAP26	OK	negbinomial.size	0.031104	0.0531679	ARHGAP26	580
TDRD9	OK	negbinomial.size	0.0374674	0.0628108	TDRD9	7
PRCD	OK	negbinomial.size	0.283842	0.372311	PRCD	17
CDK16	OK	negbinomial.size	4.21226e-07	1.54118e-06	CDK16	688
KLRC4	OK	negbinomial.size	5.31032e-28	8.38887e-27	KLRC4	56
HRAS	OK	negbinomial.size	0.0165893	0.030033	HRAS	194
JAGN1	OK	negbinomial.size	1.18632e-06	4.10373e-06	JAGN1	705
BSDC1	OK	negbinomial.size	0.00307968	0.00644108	BSDC1	667
RNF43	OK	negbinomial.size	6.71548e-26	9.5396e-25	RNF43	272
NDUFAF1	OK	negbinomial.size	0.0263224	0.0457202	NDUFAF1	445
PHF12	OK	negbinomial.size	8.45151e-09	3.72385e-08	PHF12	316
HOTAIRM1	OK	negbinomial.size	2.79332e-05	8.06021e-05	HOTAIRM1	133
KRTAP4-8	OK	negbinomial.size	0.753539	0.820129	KRTAP4-8	1
OR1L3	OK	negbinomial.size	0.31379	0.405039	OR1L3	5
FOLR2	OK	negbinomial.size	0.652911	0.736918	FOLR2	4
PLAC8L1	OK	negbinomial.size	0.25634	0.341828	PLAC8L1	13
LYZL6	OK	negbinomial.size	0.313124	0.404274	LYZL6	2
LEMD1-AS1	OK	negbinomial.size	0.000346059	0.00085223	LEMD1-AS1	602
WSB1	OK	negbinomial.size	4.18376e-46	1.32848e-44	WSB1	1079
PROS1	OK	negbinomial.size	8.9973e-82	7.45798e-80	PROS1	771
SOCS4	OK	negbinomial.size	0.000888371	0.00204977	SOCS4	445
PSMB8	OK	negbinomial.size	2.64915e-33	5.3156e-32	PSMB8	874
SDR39U1	OK	negbinomial.size	4.05537e-10	2.03292e-09	SDR39U1	670
DDIT4L	OK	negbinomial.size	6.03612e-23	7.35682e-22	DDIT4L	65
MAS1	OK	negbinomial.size	0.0191531	0.0342262	MAS1	4
TBCCD1	OK	negbinomial.size	0.495605	0.589178	TBCCD1	808
MGC34796	OK	negbinomial.size	0.232996	0.315026	MGC34796	9
CSHL1	OK	negbinomial.size	0.367066	0.460853	CSHL1	2
MIR548A1	OK	negbinomial.size	1	1	MIR548A1	0
SCARNA16	OK	negbinomial.size	0.0934707	0.1421	SCARNA16	27
ZBTB7C	OK	negbinomial.size	0.512495	0.606034	ZBTB7C	2
AP2S1	OK	negbinomial.size	3.21788e-13	2.12085e-12	AP2S1	834
VAT1	OK	negbinomial.size	3.72084e-55	1.56261e-53	VAT1	1135
SHANK3	OK	negbinomial.size	0.664509	0.747493	SHANK3	40
TUFM	OK	negbinomial.size	1.33582e-20	1.4166e-19	TUFM	944
OR7E5P	OK	negbinomial.size	0.0272228	0.0470957	OR7E5P	159
THEG	OK	negbinomial.size	1	1	THEG	0
KRT34	OK	negbinomial.size	0.375523	0.469606	KRT34	3
SGSM3	OK	negbinomial.size	6.28548e-06	1.98786e-05	SGSM3	743
FOLR4	OK	negbinomial.size	0.540605	0.632417	FOLR4	1
TOMM22	OK	negbinomial.size	0.000231464	0.000585726	TOMM22	927
SOCS3	OK	negbinomial.size	4.58137e-24	5.92952e-23	SOCS3	254
CPO	OK	negbinomial.size	0.47134	0.566263	CPO	5
POP4	OK	negbinomial.size	1.58703e-11	9.09717e-11	POP4	452
MALL	OK	negbinomial.size	0.00154188	0.00341317	MALL	320
PARK2	OK	negbinomial.size	1.40004e-07	5.4114e-07	PARK2	535
OR1B1	OK	negbinomial.size	1	1	OR1B1	0
GPR124	OK	negbinomial.size	1.08795e-11	6.34227e-11	GPR124	87
TMEM132A	OK	negbinomial.size	0.000178478	0.00045973	TMEM132A	96
LCE1E	OK	negbinomial.size	0.0541733	0.0874964	LCE1E	4
DACT3-AS1	OK	negbinomial.size	0.512168	0.605809	DACT3-AS1	18
RUVBL2	OK	negbinomial.size	1.06658e-54	4.41223e-53	RUVBL2	670
CGRRF1	OK	negbinomial.size	2.28798e-16	1.8937e-15	CGRRF1	292
ACPL2	OK	negbinomial.size	6.65636e-05	0.000182055	ACPL2	193
PIANP	OK	negbinomial.size	0.0777364	0.120557	PIANP	8
WNT10B	OK	negbinomial.size	0.451318	0.54675	WNT10B	2
GTF2IRD2P1	OK	negbinomial.size	0.00701969	0.0137219	GTF2IRD2P1	184
BAIAP2L2	OK	negbinomial.size	9.79241e-11	5.19726e-10	BAIAP2L2	130
LOC728724	OK	negbinomial.size	0.0469994	0.0770112	LOC728724	5
ISCA1	OK	negbinomial.size	0.00436969	0.00889859	ISCA1	499
RPAP1	OK	negbinomial.size	0.0651223	0.103023	RPAP1	519
NXPE2	OK	negbinomial.size	0.292852	0.382316	NXPE2	3
RPL27	OK	negbinomial.size	1.51822e-05	4.54869e-05	RPL27	1160
NLRP9	OK	negbinomial.size	0.572155	0.661388	NLRP9	6
EPN1	OK	negbinomial.size	0.000464165	0.00111857	EPN1	296
LOC649133	OK	negbinomial.size	0.764806	0.829297	LOC649133	4
SLC35A1	OK	negbinomial.size	0.000112092	0.000296287	SLC35A1	453
GAL	OK	negbinomial.size	0.00349604	0.00724683	GAL	6
SLC14A2	OK	negbinomial.size	0.0187991	0.0336374	SLC14A2	762
RDH11	OK	negbinomial.size	3.68398e-35	7.93131e-34	RDH11	863
FAM138F	OK	negbinomial.size	0.393674	0.488057	FAM138F	90
SERF2-C15ORF63	OK	negbinomial.size	3.28882e-05	9.39443e-05	SERF2-C15ORF63	27
AUH	OK	negbinomial.size	0.000307553	0.000763946	AUH	287
MBD2	OK	negbinomial.size	0.17174	0.242237	MBD2	264
ABHD14B	OK	negbinomial.size	0.509071	0.602767	ABHD14B	851
SPHAR	OK	negbinomial.size	0.0711794	0.111576	SPHAR	63
PIGT	OK	negbinomial.size	6.34277e-12	3.77462e-11	PIGT	998
ALAS1	OK	negbinomial.size	6.05991e-32	1.14925e-30	ALAS1	490
FOXO1	OK	negbinomial.size	1.83748e-06	6.2002e-06	FOXO1	337
PPP1R17	OK	negbinomial.size	0.323968	0.416356	PPP1R17	6
CRLF3	OK	negbinomial.size	0.00014918	0.000388383	CRLF3	612
OR5W2	OK	negbinomial.size	0.43979	0.535569	OR5W2	4
FARS2	OK	negbinomial.size	0.133162	0.193865	FARS2	370
LOC285593	OK	negbinomial.size	0.271694	0.358479	LOC285593	10
CCDC28A	OK	negbinomial.size	5.31149e-06	1.69459e-05	CCDC28A	321
OR13F1	OK	negbinomial.size	0.77058	0.830791	OR13F1	1
NPHP3	OK	negbinomial.size	0.0016408	0.00361335	NPHP3	492
LOC285627	OK	negbinomial.size	0.631284	0.71686	LOC285627	7
PYURF	OK	negbinomial.size	1.42742e-06	4.8896e-06	PYURF	1056
TSEN54	OK	negbinomial.size	0.0805182	0.124383	TSEN54	409
MAGI2-AS3	OK	negbinomial.size	9.33267e-06	2.87555e-05	MAGI2-AS3	694
OR8B4	OK	negbinomial.size	1	1	OR8B4	0
STH	OK	negbinomial.size	0.849888	0.898826	STH	5
ZC3H14	OK	negbinomial.size	3.44776e-07	1.27325e-06	ZC3H14	698
HMGXB4	OK	negbinomial.size	0.00296636	0.0062276	HMGXB4	534
CBX2	OK	negbinomial.size	1.60584e-06	5.46607e-06	CBX2	144
CXADRP2	OK	negbinomial.size	0.498681	0.592231	CXADRP2	11
RBMXL1	OK	negbinomial.size	0.00421661	0.00861541	RBMXL1	486
CRTAP	OK	negbinomial.size	0.00133346	0.00298313	CRTAP	1112
DDX50	OK	negbinomial.size	2.00055e-27	3.08545e-26	DDX50	433
TBPL2	OK	negbinomial.size	0.46991	0.564637	TBPL2	3
STYXL1	OK	negbinomial.size	0.564727	0.656608	STYXL1	568
EFCAB4A	OK	negbinomial.size	0.0155946	0.0283809	EFCAB4A	27
BLVRB	OK	negbinomial.size	1.2364e-10	6.50287e-10	BLVRB	726
A1BG-AS1	OK	negbinomial.size	0.00641702	0.0126466	A1BG-AS1	184
SNORA68	OK	negbinomial.size	0.0892273	0.136361	SNORA68	4
CCZ1B	OK	negbinomial.size	3.35984e-12	2.04623e-11	CCZ1B	98
MMP24	OK	negbinomial.size	0.0655494	0.103632	MMP24	142
GRID1	OK	negbinomial.size	0.45758	0.55228	GRID1	8
BANF1	OK	negbinomial.size	0.00101164	0.00231132	BANF1	992
CATSPER2P1	OK	negbinomial.size	0.00686809	0.0134565	CATSPER2P1	164
HMBS	OK	negbinomial.size	2.01345e-26	2.94915e-25	HMBS	380
FAM13A	OK	negbinomial.size	0.000175367	0.000452092	FAM13A	407
SLC25A24	OK	negbinomial.size	4.96116e-14	3.49905e-13	SLC25A24	530
LINC00161	OK	negbinomial.size	0.0408458	0.0679699	LINC00161	12
SLC25A15	OK	negbinomial.size	0.0958765	0.145249	SLC25A15	735
MRO	OK	negbinomial.size	0.281383	0.369369	MRO	424
CCDC129	OK	negbinomial.size	0.391068	0.485479	CCDC129	36
ACER3	OK	negbinomial.size	4.91537e-11	2.68477e-10	ACER3	353
LOC100500773	OK	negbinomial.size	0.331285	0.424588	LOC100500773	7
FAM84B	OK	negbinomial.size	3.09747e-45	9.60128e-44	FAM84B	435
TDP1	OK	negbinomial.size	0.00934373	0.0177934	TDP1	223
C16orf78	OK	negbinomial.size	0.821997	0.87742	C16orf78	1
C11orf57	OK	negbinomial.size	4.32238e-15	3.28287e-14	C11orf57	326
RFK	OK	negbinomial.size	0.159415	0.227214	RFK	477
ARHGAP8	OK	negbinomial.size	0.926466	0.963242	ARHGAP8	36
ZFYVE9	OK	negbinomial.size	7.08343e-08	2.83286e-07	ZFYVE9	232
WIBG	OK	negbinomial.size	0.00766238	0.0148627	WIBG	266
GBA2	OK	negbinomial.size	0.0140418	0.0258267	GBA2	260
NDUFB3	OK	negbinomial.size	0.084088	0.12931	NDUFB3	1012
LINC00588	OK	negbinomial.size	0.45758	0.55228	LINC00588	2
HSD17B13	OK	negbinomial.size	0.00013628	0.000356687	HSD17B13	563
KRTAP5-11	OK	negbinomial.size	0.642836	0.727736	KRTAP5-11	3
GRIN3A	OK	negbinomial.size	0.360251	0.453712	GRIN3A	9
FLJ34503	OK	negbinomial.size	0.071018	0.111347	FLJ34503	15
FMNL1	OK	negbinomial.size	0.128488	0.187802	FMNL1	22
FLJ41200	OK	negbinomial.size	0.0166927	0.0302029	FLJ41200	115
CHTOP	OK	negbinomial.size	2.57315e-10	1.31158e-09	CHTOP	839
2022-09-07	OK	negbinomial.size	0.000353074	0.000867863	2022-09-07	1071
GNLY	OK	negbinomial.size	0.35028	0.444518	GNLY	3
FAM223A	OK	negbinomial.size	0.00384856	0.00791896	FAM223A	46
GRAMD1C	OK	negbinomial.size	2.90618e-08	1.20992e-07	GRAMD1C	150
ZNF165	OK	negbinomial.size	0.00741427	0.0144207	ZNF165	69
USP38	OK	negbinomial.size	0.000141282	0.000368994	USP38	376
FAM83A	OK	negbinomial.size	0.0595866	0.0951838	FAM83A	118
ARMCX3	OK	negbinomial.size	0.00100043	0.00228899	ARMCX3	722
ARHGDIB	OK	negbinomial.size	3.11725e-05	8.94709e-05	ARHGDIB	119
AK1	OK	negbinomial.size	0.0131406	0.0242985	AK1	633
ACSS3	OK	negbinomial.size	7.6117e-27	1.13366e-25	ACSS3	159
KIAA1045	OK	negbinomial.size	0.113976	0.169262	KIAA1045	13
C4B	OK	negbinomial.size	1.56866e-56	6.98545e-55	C4B	211
DNAJB13	OK	negbinomial.size	0.298874	0.38903	DNAJB13	163
MUC22	OK	negbinomial.size	0.196537	0.272176	MUC22	41
NEU2	OK	negbinomial.size	0.268205	0.354723	NEU2	3
TRIM77	OK	negbinomial.size	0.277541	0.36494	TRIM77	3
HIST1H4B	OK	negbinomial.size	0.127064	0.186015	HIST1H4B	11
FAM20B	OK	negbinomial.size	0.00237131	0.00506974	FAM20B	626
HES2	OK	negbinomial.size	2.965e-09	1.36882e-08	HES2	588
FAM73B	OK	negbinomial.size	0.14929	0.214592	FAM73B	221
CYP4F24P	OK	negbinomial.size	0.535785	0.629238	CYP4F24P	6
NEDD8-MDP1	OK	negbinomial.size	0.423041	0.518654	NEDD8-MDP1	44
INTS7	OK	negbinomial.size	5.35456e-10	2.64939e-09	INTS7	565
AMPH	OK	negbinomial.size	0.769507	0.830791	AMPH	2
ZNF775	OK	negbinomial.size	0.602983	0.691821	ZNF775	36
SNORD61	OK	negbinomial.size	0.0653188	0.103297	SNORD61	1
USP17L7	OK	negbinomial.size	0.122567	0.180387	USP17L7	12
UCKL1	OK	negbinomial.size	1.9086e-09	9.00088e-09	UCKL1	585
SNORA23	OK	negbinomial.size	0.0200971	0.0357489	SNORA23	8
HNRNPH1	OK	negbinomial.size	3.04921e-15	2.34976e-14	HNRNPH1	1139
ALDH1L1	OK	negbinomial.size	0.434298	0.529931	ALDH1L1	5
COX16	OK	negbinomial.size	5.92631e-06	1.88125e-05	COX16	752
SLC23A1	OK	negbinomial.size	0.886978	0.932215	SLC23A1	23
THAP4	OK	negbinomial.size	5.22938e-15	3.94467e-14	THAP4	436
RBM4B	OK	negbinomial.size	3.33072e-11	1.84797e-10	RBM4B	439
OGFRL1	OK	negbinomial.size	0.0229089	0.0403004	OGFRL1	47
KRTAP10-5	OK	negbinomial.size	0.568472	0.658472	KRTAP10-5	1
PPP1R15A	OK	negbinomial.size	1.08284e-12	6.88066e-12	PPP1R15A	970
BMF	OK	negbinomial.size	0.00306127	0.00640741	BMF	66
MAN1A1	OK	negbinomial.size	0.969906	1	MAN1A1	12
TGIF2LY	OK	negbinomial.size	5.31554e-08	2.15543e-07	TGIF2LY	12
NKAIN1	OK	negbinomial.size	9.4838e-06	2.91886e-05	NKAIN1	21
NLGN4X	OK	negbinomial.size	0.00455392	0.00924655	NLGN4X	7
LOC399715	OK	negbinomial.size	0.209406	0.287309	LOC399715	273
IFNE	OK	negbinomial.size	0.0011563	0.00261454	IFNE	3
ALOX12	OK	negbinomial.size	0.904996	0.944739	ALOX12	42
RB1CC1	OK	negbinomial.size	0.202381	0.279107	RB1CC1	803
NEIL2	OK	negbinomial.size	0.00146803	0.00326046	NEIL2	658
TMEM255B	OK	negbinomial.size	2.27706e-61	1.17473e-59	TMEM255B	96
EIF4E	OK	negbinomial.size	1.1202e-06	3.88837e-06	EIF4E	762
SIGLEC15	OK	negbinomial.size	0.113376	0.168427	SIGLEC15	18
ABHD5	OK	negbinomial.size	0.424643	0.520244	ABHD5	386
EXOC4	OK	negbinomial.size	5.21472e-12	3.12431e-11	EXOC4	896
PRAMEF14	OK	negbinomial.size	0.997225	1	PRAMEF14	14
HEATR5A	OK	negbinomial.size	1.21149e-13	8.24751e-13	HEATR5A	836
SLC29A4	OK	negbinomial.size	6.1505e-07	2.20478e-06	SLC29A4	45
BATF2	OK	negbinomial.size	1.61437e-07	6.19548e-07	BATF2	85
HTR4	OK	negbinomial.size	0.654952	0.738619	HTR4	4
GUSBP5	OK	negbinomial.size	0.000522826	0.00125112	GUSBP5	33
URGCP	OK	negbinomial.size	0.000155306	0.000403654	URGCP	360
EMB	OK	negbinomial.size	3.72992e-08	1.5364e-07	EMB	58
TRAF6	OK	negbinomial.size	0.00597466	0.0118328	TRAF6	555
LPAR3	OK	negbinomial.size	5.66078e-05	0.000156234	LPAR3	32
LMNB1	OK	negbinomial.size	3.36204e-19	3.30411e-18	LMNB1	157
CKMT1B	OK	negbinomial.size	0.544491	0.63639	CKMT1B	6
SNORD9	OK	negbinomial.size	0.152737	0.218937	SNORD9	1
LINC00320	OK	negbinomial.size	0.688656	0.767709	LINC00320	48
FAM19A5	OK	negbinomial.size	2.7073e-06	8.95767e-06	FAM19A5	83
SHE	OK	negbinomial.size	0.202993	0.279846	SHE	280
IFIT1B	OK	negbinomial.size	0.438818	0.534738	IFIT1B	5
PIK3C2B	OK	negbinomial.size	0.0309065	0.0528529	PIK3C2B	402
LOC100144597	OK	negbinomial.size	0.74485	0.813392	LOC100144597	1
RBM12B-AS1	OK	negbinomial.size	0.0071704	0.0139943	RBM12B-AS1	121
AKR1E2	OK	negbinomial.size	2.68126e-05	7.74999e-05	AKR1E2	84
USP15	OK	negbinomial.size	0.0251478	0.0438625	USP15	573
MIR548Z	OK	negbinomial.size	0.00790378	0.0152788	MIR548Z	10
TCEAL2	OK	negbinomial.size	0.401026	0.496199	TCEAL2	5
PTGER2	OK	negbinomial.size	0.627916	0.714281	PTGER2	9
FAM184B	OK	negbinomial.size	2.16368e-06	7.23582e-06	FAM184B	253
SLC31A1	OK	negbinomial.size	3.52042e-08	1.45254e-07	SLC31A1	965
LOC727915	OK	negbinomial.size	0.687016	0.76646	LOC727915	3
IFT172	OK	negbinomial.size	5.53517e-41	1.45665e-39	IFT172	243
ST7L	OK	negbinomial.size	0.0237368	0.0416147	ST7L	368
GFOD1	OK	negbinomial.size	3.25652e-45	1.00802e-43	GFOD1	169
ADAM29	OK	negbinomial.size	0.138841	0.201286	ADAM29	4
BET3L	OK	negbinomial.size	1	1	BET3L	0
PKN3	OK	negbinomial.size	0.00229752	0.00492481	PKN3	86
C15orf26	OK	negbinomial.size	0.73855	0.808707	C15orf26	3
NCOR1P1	OK	negbinomial.size	0.00302268	0.00633444	NCOR1P1	44
CNTD1	OK	negbinomial.size	0.0514573	0.0834936	CNTD1	121
COMMD1	OK	negbinomial.size	0.0627052	0.0995761	COMMD1	565
WASH7P	OK	negbinomial.size	0.00348348	0.00722349	WASH7P	495
OCM2	OK	negbinomial.size	0.753539	0.820129	OCM2	1
NTRK2	OK	negbinomial.size	0.793888	0.853011	NTRK2	22
FOXN3	OK	negbinomial.size	0.0767165	0.119142	FOXN3	255
MFGE8	OK	negbinomial.size	7.7091e-100	8.79473e-98	MFGE8	1052
PFKFB2	OK	negbinomial.size	2.84224e-12	1.74058e-11	PFKFB2	432
TAS2R4	OK	negbinomial.size	0.0202826	0.0360587	TAS2R4	14
ENTHD1	OK	negbinomial.size	2.0656e-104	2.67345e-102	ENTHD1	441
PRMT5	OK	negbinomial.size	3.34649e-10	1.68942e-09	PRMT5	600
OR5K4	OK	negbinomial.size	1	1	OR5K4	0
ZSCAN12P1	OK	negbinomial.size	8.90591e-06	2.75249e-05	ZSCAN12P1	100
HIST2H3A	OK	negbinomial.size	0.00391495	0.00804361	HIST2H3A	52
DCAF4	OK	negbinomial.size	2.7948e-09	1.29565e-08	DCAF4	233
LCLAT1	OK	negbinomial.size	0.00460253	0.00933667	LCLAT1	523
TSKU	OK	negbinomial.size	6.08414e-49	2.12388e-47	TSKU	432
PDLIM1	OK	negbinomial.size	1.74228e-23	2.17977e-22	PDLIM1	149
KRTCAP3	OK	negbinomial.size	0.290193	0.379247	KRTCAP3	18
KCNS2	OK	negbinomial.size	0.119653	0.176709	KCNS2	8
RNF126	OK	negbinomial.size	2.27782e-19	2.2637e-18	RNF126	322
MIR4741	OK	negbinomial.size	0.00750571	0.0145793	MIR4741	2
CEP63	OK	negbinomial.size	0.00216519	0.00466783	CEP63	639
CLIC4	OK	negbinomial.size	1.80021e-06	6.0837e-06	CLIC4	929
ACR	OK	negbinomial.size	0.353133	0.446679	ACR	1
KLK7	OK	negbinomial.size	0.296768	0.386766	KLK7	356
ALOX5AP	OK	negbinomial.size	0.00371936	0.00767309	ALOX5AP	18
RIPK3	OK	negbinomial.size	2.70545e-07	1.01401e-06	RIPK3	26
TAS2R9	OK	negbinomial.size	1	1	TAS2R9	0
C19orf18	OK	negbinomial.size	0.67004	0.751004	C19orf18	6
BIRC6	OK	negbinomial.size	0.25712	0.342806	BIRC6	777
ZNF16	OK	negbinomial.size	7.41461e-07	2.63192e-06	ZNF16	159
RFT1	OK	negbinomial.size	0.644294	0.72879	RFT1	967
ELP6	OK	negbinomial.size	0.00668958	0.0131346	ELP6	449
APOC1P1	OK	negbinomial.size	0.00100154	0.00229106	APOC1P1	281
SLC8A2	OK	negbinomial.size	1	1	SLC8A2	2
TACC1	OK	negbinomial.size	2.73102e-06	9.02269e-06	TACC1	744
ITGAD	OK	negbinomial.size	0.514295	0.607741	ITGAD	6
SH3PXD2B	OK	negbinomial.size	2.38939e-16	1.97468e-15	SH3PXD2B	331
SAMHD1	OK	negbinomial.size	1.23055e-19	1.24075e-18	SAMHD1	305
EPC2	OK	negbinomial.size	0.0271195	0.046928	EPC2	189
C20orf85	OK	negbinomial.size	1	1	C20orf85	0
ATP13A2	OK	negbinomial.size	0.0241507	0.04228	ATP13A2	289
ASIC5	OK	negbinomial.size	0.760076	0.824729	ASIC5	2
KRT4	OK	negbinomial.size	0.325786	0.418231	KRT4	2
SNX18	OK	negbinomial.size	8.20369e-06	2.55006e-05	SNX18	338
MDM2	OK	negbinomial.size	1.4565e-12	9.14737e-12	MDM2	1090
CAPNS1	OK	negbinomial.size	0.000191302	0.000490204	CAPNS1	528
SNORD110	OK	negbinomial.size	0.00308043	0.00644114	SNORD110	2
PCDH20	OK	negbinomial.size	0.00703767	0.0137547	PCDH20	7
KCNK9	OK	negbinomial.size	0.00254351	0.0054081	KCNK9	6
SNHG15	OK	negbinomial.size	1.12592e-58	5.4054e-57	SNHG15	513
OR2C1	OK	negbinomial.size	0.698407	0.77561	OR2C1	2
KLHDC3	OK	negbinomial.size	1.02365e-08	4.47646e-08	KLHDC3	694
IPPK	OK	negbinomial.size	0.164507	0.233478	IPPK	206
EFHD2	OK	negbinomial.size	0.202934	0.279781	EFHD2	191
NBEA	OK	negbinomial.size	2.30314e-05	6.72825e-05	NBEA	331
ABCA6	OK	negbinomial.size	1.64094e-58	7.8609e-57	ABCA6	241
CLDN3	OK	negbinomial.size	0.00625346	0.0123463	CLDN3	8
AKT2	OK	negbinomial.size	0.000245394	0.000618501	AKT2	621
EGFR	OK	negbinomial.size	2.27743e-12	1.40676e-11	EGFR	48
ZDHHC3	OK	negbinomial.size	0.180673	0.253288	ZDHHC3	641
SLC25A4	OK	negbinomial.size	4.83635e-06	1.55105e-05	SLC25A4	959
CYB5B	OK	negbinomial.size	0.00807387	0.0155695	CYB5B	725
TESPA1	OK	negbinomial.size	0.0336156	0.0569794	TESPA1	207
NDRG1	OK	negbinomial.size	1.99698e-48	6.86291e-47	NDRG1	625
CPXM1	OK	negbinomial.size	1.72949e-31	3.2031e-30	CPXM1	42
CACNA1C-AS1	OK	negbinomial.size	0.0434797	0.0718397	CACNA1C-AS1	5
CDHR4	OK	negbinomial.size	0.621404	0.708183	CDHR4	3
OR5L2	OK	negbinomial.size	0.00354032	0.00733311	OR5L2	9
ANKRD30BP2	OK	negbinomial.size	0.000208688	0.000531307	ANKRD30BP2	436
ZNF285	OK	negbinomial.size	5.71475e-05	0.000157665	ZNF285	31
MRPL46	OK	negbinomial.size	3.82452e-13	2.50724e-12	MRPL46	387
FMO6P	OK	negbinomial.size	0.651464	0.735435	FMO6P	3
FARP2	OK	negbinomial.size	2.44824e-24	3.21761e-23	FARP2	811
SNORD50A	OK	negbinomial.size	0.0907625	0.138468	SNORD50A	4
LOC100270746	OK	negbinomial.size	2.91159e-06	9.58777e-06	LOC100270746	130
MAPKAPK3	OK	negbinomial.size	1.14512e-11	6.65543e-11	MAPKAPK3	451
LDHAL6B	OK	negbinomial.size	0.000276767	0.000692371	LDHAL6B	24
NCAM2	OK	negbinomial.size	3.6054e-09	1.6507e-08	NCAM2	73
PRKD2	OK	negbinomial.size	5.90105e-09	2.64651e-08	PRKD2	125
ZFP36L1	OK	negbinomial.size	9.72145e-25	1.30793e-23	ZFP36L1	1068
CYSLTR1	OK	negbinomial.size	0.0949866	0.144088	CYSLTR1	3
OR4C3	OK	negbinomial.size	0.0349905	0.0590189	OR4C3	2
HIST1H2AJ	OK	negbinomial.size	2.95756e-07	1.10271e-06	HIST1H2AJ	32
CCNB2	OK	negbinomial.size	1.85927e-35	4.06615e-34	CCNB2	125
ZNF10	OK	negbinomial.size	0.000506408	0.00121428	ZNF10	63
TMEM175	OK	negbinomial.size	0.00538419	0.0107742	TMEM175	439
FAM134A	OK	negbinomial.size	0.192066	0.26686	FAM134A	871
TIGD4	OK	negbinomial.size	0.000294109	0.000733024	TIGD4	73
FLJ13197	OK	negbinomial.size	0.00255454	0.00542842	FLJ13197	556
PCNP	OK	negbinomial.size	1.46056e-12	9.17022e-12	PCNP	904
TBC1D3G	OK	negbinomial.size	0.0200408	0.0356603	TBC1D3G	21
SLX1B-SULT1A4	OK	negbinomial.size	0.35166	0.445758	SLX1B-SULT1A4	169
CREB1	OK	negbinomial.size	0.499813	0.593416	CREB1	661
NAA38	OK	negbinomial.size	0.00505862	0.0101742	NAA38	809
C9orf57	OK	negbinomial.size	0.668695	0.749825	C9orf57	1
FAM225A	OK	negbinomial.size	0.00829965	0.0159631	FAM225A	55
FAM22F	OK	negbinomial.size	0.540605	0.632417	FAM22F	2
TMPRSS3	OK	negbinomial.size	0.82215	0.877542	TMPRSS3	229
C4orf32	OK	negbinomial.size	0.0488655	0.0796767	C4orf32	32
LAT	OK	negbinomial.size	0.137867	0.199926	LAT	90
LOC392196	OK	negbinomial.size	0.128253	0.187533	LOC392196	15
KCNA3	OK	negbinomial.size	0.219524	0.298893	KCNA3	5
SKIV2L2	OK	negbinomial.size	2.38086e-07	8.95992e-07	SKIV2L2	568
ROPN1B	OK	negbinomial.size	5.59559e-08	2.26153e-07	ROPN1B	709
ZHX2	OK	negbinomial.size	3.02441e-06	9.94003e-06	ZHX2	189
FKSG29	OK	negbinomial.size	0.00196375	0.0042643	FKSG29	7
CDT1	OK	negbinomial.size	0.0409806	0.0681583	CDT1	301
CD28	OK	negbinomial.size	0.0655109	0.103583	CD28	128
ZNF624	OK	negbinomial.size	0.105841	0.158521	ZNF624	69
2022-09-02	OK	negbinomial.size	5.64523e-08	2.27951e-07	2022-09-02	1058
SOHLH2	OK	negbinomial.size	0.450526	0.546089	SOHLH2	4
MCOLN3	OK	negbinomial.size	4.64724e-39	1.14281e-37	MCOLN3	498
MASP2	OK	negbinomial.size	0.632946	0.718451	MASP2	27
ZNRF3	OK	negbinomial.size	1.11178e-06	3.86157e-06	ZNRF3	489
GPATCH3	OK	negbinomial.size	0.00615751	0.0121677	GPATCH3	290
AGL	OK	negbinomial.size	0.722177	0.797086	AGL	374
QRICH2	OK	negbinomial.size	0.124298	0.182401	QRICH2	16
PSD4	OK	negbinomial.size	1.07306e-05	3.27979e-05	PSD4	50
PRR20B	OK	negbinomial.size	0.765703	0.829589	PRR20B	6
CCNB1IP1	OK	negbinomial.size	7.92546e-38	1.86801e-36	CCNB1IP1	446
LOC100289187	OK	negbinomial.size	0.230584	0.312089	LOC100289187	21
ENPP7	OK	negbinomial.size	0.77058	0.830791	ENPP7	2
OBFC1	OK	negbinomial.size	0.0387635	0.0647824	OBFC1	281
KCNG3	OK	negbinomial.size	0.161229	0.22946	KCNG3	15
ENPEP	OK	negbinomial.size	0.805769	0.862386	ENPEP	5
C14orf79	OK	negbinomial.size	4.17268e-10	2.087e-09	C14orf79	162
SKI	OK	negbinomial.size	0.0284288	0.0489982	SKI	228
SHISA4	OK	negbinomial.size	0.000703851	0.00164912	SHISA4	461
SEC61G	OK	negbinomial.size	1.01405e-12	6.45838e-12	SEC61G	963
CAPN11	OK	negbinomial.size	0.573891	0.662979	CAPN11	4
ATXN7L3	OK	negbinomial.size	0.0292931	0.0503545	ATXN7L3	187
SNORA1	OK	negbinomial.size	0.0162734	0.0295118	SNORA1	9
FAIM	OK	negbinomial.size	0.27027	0.357005	FAIM	371
DBNDD1	OK	negbinomial.size	3.42099e-08	1.41415e-07	DBNDD1	426
SZT2	OK	negbinomial.size	0.00532015	0.0106519	SZT2	620
ANKRD36	OK	negbinomial.size	2.80546e-11	1.57032e-10	ANKRD36	837
GABRP	OK	negbinomial.size	2.64964e-09	1.23146e-08	GABRP	35
AWAT2	OK	negbinomial.size	0.343769	0.43761	AWAT2	1
TACSTD2	OK	negbinomial.size	1.74261e-05	5.17824e-05	TACSTD2	15
PPP2R2A	OK	negbinomial.size	0.00531454	0.0106425	PPP2R2A	457
EIF3J	OK	negbinomial.size	0.00293881	0.00617329	EIF3J	504
ZNF541	OK	negbinomial.size	0.540605	0.632417	ZNF541	4
TEKT4	OK	negbinomial.size	0.0419889	0.0696313	TEKT4	40
PVALB	OK	negbinomial.size	0.487613	0.58245	PVALB	3
LOC100128420	OK	negbinomial.size	0.156962	0.224147	LOC100128420	4
RTCA	OK	negbinomial.size	0.0018267	0.00398584	RTCA	927
F10	OK	negbinomial.size	0.19254	0.267434	F10	5
FAM134C	OK	negbinomial.size	1.97077e-06	6.62171e-06	FAM134C	941
COMP	OK	negbinomial.size	0.000362024	0.000887282	COMP	3
ZNF865	OK	negbinomial.size	0.00025824	0.000649473	ZNF865	709
TMEM52B	OK	negbinomial.size	0.0427754	0.0707923	TMEM52B	67
SCLT1	OK	negbinomial.size	2.65138e-05	7.66761e-05	SCLT1	209
TAL1	OK	negbinomial.size	0.19656	0.272181	TAL1	43
LOC493754	OK	negbinomial.size	0.485088	0.579946	LOC493754	575
ACSL1	OK	negbinomial.size	1.97139e-29	3.33569e-28	ACSL1	623
ABCC5	OK	negbinomial.size	0.000112372	0.000296852	ABCC5	615
POU4F1-AS1	OK	negbinomial.size	0.760576	0.825232	POU4F1-AS1	32
RBBP7	OK	negbinomial.size	0.000542879	0.00129458	RBBP7	847
ABL1	OK	negbinomial.size	2.58962e-05	7.50471e-05	ABL1	287
PTPRG	OK	negbinomial.size	9.67121e-05	0.00025779	PTPRG	370
NCOR1	OK	negbinomial.size	5.46457e-07	1.97231e-06	NCOR1	881
TXNRD1	OK	negbinomial.size	0.00967587	0.0183738	TXNRD1	725
SPINK4	OK	negbinomial.size	0.184342	0.257745	SPINK4	2
UBE2H	OK	negbinomial.size	2.31997e-17	2.04646e-16	UBE2H	673
BRDT	OK	negbinomial.size	0.213414	0.292048	BRDT	246
LRRC26	OK	negbinomial.size	1	1	LRRC26	0
FAM156A	OK	negbinomial.size	3.93723e-07	1.44485e-06	FAM156A	565
C8orf31	OK	negbinomial.size	0.350444	0.444675	C8orf31	255
SLC6A8	OK	negbinomial.size	5.05696e-05	0.000140657	SLC6A8	484
CCNE2	OK	negbinomial.size	8.4616e-16	6.76806e-15	CCNE2	75
CALCR	OK	negbinomial.size	0.509947	0.603547	CALCR	5
CDC45	OK	negbinomial.size	2.52788e-37	5.83999e-36	CDC45	100
LINC00685	OK	negbinomial.size	3.48061e-07	1.28474e-06	LINC00685	275
CWC22	OK	negbinomial.size	0.00943853	0.0179539	CWC22	567
PPP1CB	OK	negbinomial.size	1.59096e-08	6.81281e-08	PPP1CB	1056
ABHD8	OK	negbinomial.size	0.000623462	0.00147341	ABHD8	113
ARF5	OK	negbinomial.size	9.32928e-22	1.05885e-20	ARF5	1018
SLC24A4	OK	negbinomial.size	2.82132e-13	1.86838e-12	SLC24A4	752
CCT3	OK	negbinomial.size	6.37503e-12	3.7928e-11	CCT3	1065
ZNF121	OK	negbinomial.size	2.96186e-27	4.52707e-26	ZNF121	268
SLC5A10	OK	negbinomial.size	0.000359669	0.000882211	SLC5A10	105
SLC3A2	OK	negbinomial.size	3.18407e-27	4.8533e-26	SLC3A2	1098
OR13A1	OK	negbinomial.size	0.757834	0.823629	OR13A1	2
RAD50	OK	negbinomial.size	0.0738197	0.115201	RAD50	665
IER5	OK	negbinomial.size	3.83674e-09	1.75118e-08	IER5	171
MTHFD1L	OK	negbinomial.size	0.013268	0.0245155	MTHFD1L	330
MBTPS2	OK	negbinomial.size	0.0164858	0.0298652	MBTPS2	509
MVK	OK	negbinomial.size	0.949202	0.985076	MVK	214
RBMY1E	OK	negbinomial.size	0.907345	0.944739	RBMY1E	3
FAM110D	OK	negbinomial.size	0.573612	0.662765	FAM110D	2
NCL	OK	negbinomial.size	0.000272843	0.00068325	NCL	1142
PSMG3-AS1	OK	negbinomial.size	6.88587e-16	5.53571e-15	PSMG3-AS1	263
PSMD10	OK	negbinomial.size	8.48081e-05	0.000228092	PSMD10	633
MOBP	OK	negbinomial.size	0.275667	0.362899	MOBP	15
KRTAP5-3	OK	negbinomial.size	0.805769	0.862386	KRTAP5-3	2
HRH1	OK	negbinomial.size	1.40628e-06	4.82091e-06	HRH1	199
HCG18	OK	negbinomial.size	0.00713459	0.0139281	HCG18	785
C5orf30	OK	negbinomial.size	1.87478e-17	1.66236e-16	C5orf30	330
RASGRP3	OK	negbinomial.size	4.94868e-09	2.23519e-08	RASGRP3	60
NUDT16L1	OK	negbinomial.size	4.19113e-09	1.90703e-08	NUDT16L1	409
LOC284837	OK	negbinomial.size	1.41155e-05	4.2515e-05	LOC284837	59
PRKRIP1	OK	negbinomial.size	0.608354	0.696322	PRKRIP1	332
LOC285972	OK	negbinomial.size	0.0580875	0.0930915	LOC285972	350
FBXO47	OK	negbinomial.size	1	1	FBXO47	1
MED21	OK	negbinomial.size	0.107288	0.160396	MED21	501
KIAA1239	OK	negbinomial.size	0.342992	0.437125	KIAA1239	6
SYT11	OK	negbinomial.size	3.7706e-18	3.47567e-17	SYT11	604
NTSR2	OK	negbinomial.size	0.122824	0.180596	NTSR2	3
BTBD18	OK	negbinomial.size	0.339629	0.433713	BTBD18	27
OR2A25	OK	negbinomial.size	0.386399	0.480815	OR2A25	3
SPTBN2	OK	negbinomial.size	0.000355613	0.000873639	SPTBN2	78
LRMP	OK	negbinomial.size	0.204463	0.281591	LRMP	12
BHLHE40	OK	negbinomial.size	5.56877e-33	1.1024e-31	BHLHE40	614
KLHL31	OK	negbinomial.size	0.499325	0.592944	KLHL31	10
RNF111	OK	negbinomial.size	0.127227	0.186232	RNF111	546
C17orf98	OK	negbinomial.size	0.150457	0.215948	C17orf98	3
C11orf92	OK	negbinomial.size	0.00829178	0.0159508	C11orf92	336
PTH	OK	negbinomial.size	0.378814	0.4734	PTH	4
IST1	OK	negbinomial.size	0.00787301	0.0152259	IST1	930
KIAA0895	OK	negbinomial.size	0.751125	0.819436	KIAA0895	140
P2RY10	OK	negbinomial.size	0.890459	0.935074	P2RY10	6
NME5	OK	negbinomial.size	1.67337e-10	8.70184e-10	NME5	115
DDX21	OK	negbinomial.size	7.01134e-44	2.05802e-42	DDX21	562
LRSAM1	OK	negbinomial.size	0.00128985	0.00289201	LRSAM1	370
HDAC11	OK	negbinomial.size	0.00230378	0.00493614	HDAC11	277
VMO1	OK	negbinomial.size	0.0746771	0.116391	VMO1	7
MTO1	OK	negbinomial.size	0.0559943	0.090076	MTO1	270
ADAR	OK	negbinomial.size	1.2229e-07	4.75748e-07	ADAR	1017
P2RX1	OK	negbinomial.size	0.43979	0.535569	P2RX1	5
EN2	OK	negbinomial.size	2.13172e-18	2.00336e-17	EN2	178
TM9SF2	OK	negbinomial.size	2.58969e-25	3.57103e-24	TM9SF2	986
INHBE	OK	negbinomial.size	0.0553885	0.0892442	INHBE	150
DLG5-AS1	OK	negbinomial.size	0.163397	0.232097	DLG5-AS1	283
TCTE3	OK	negbinomial.size	0.750365	0.818688	TCTE3	10
TOX2	OK	negbinomial.size	0.785335	0.844724	TOX2	6
PSG10P	OK	negbinomial.size	0.724515	0.797086	PSG10P	3
HBB	OK	negbinomial.size	2.93901e-20	3.05238e-19	HBB	29
MED15	OK	negbinomial.size	2.84844e-50	1.02674e-48	MED15	1003
CASR	OK	negbinomial.size	0.730038	0.801254	CASR	6
MTPN	OK	negbinomial.size	0.252241	0.337195	MTPN	983
UNC50	OK	negbinomial.size	0.162303	0.230804	UNC50	684
C21orf33	OK	negbinomial.size	5.35399e-09	2.41186e-08	C21orf33	850
IRF2	OK	negbinomial.size	1.44729e-10	7.57422e-10	IRF2	489
PGR	OK	negbinomial.size	0.389524	0.484079	PGR	18
SPATA6L	OK	negbinomial.size	0.00234374	0.00501514	SPATA6L	37
GPR84	OK	negbinomial.size	0.208366	0.286024	GPR84	5
SRPX	OK	negbinomial.size	1.30532e-25	1.83076e-24	SRPX	834
BRE	OK	negbinomial.size	0.000327917	0.000810617	BRE	614
FRMD8P1	OK	negbinomial.size	0.540605	0.632417	FRMD8P1	11
FGF10	OK	negbinomial.size	0.417435	0.512991	FGF10	1
SDC3	OK	negbinomial.size	2.92221e-35	6.31585e-34	SDC3	933
TMEM218	OK	negbinomial.size	0.0467292	0.0766025	TMEM218	333
SOX6	OK	negbinomial.size	5.18219e-10	2.56812e-09	SOX6	355
RPUSD2	OK	negbinomial.size	0.00920134	0.0175449	RPUSD2	189
ZSCAN31	OK	negbinomial.size	0.182212	0.255082	ZSCAN31	62
MAPK11	OK	negbinomial.size	0.915414	0.952557	MAPK11	28
TBC1D22A	OK	negbinomial.size	1.52052e-06	5.18765e-06	TBC1D22A	561
ZNF204P	OK	negbinomial.size	0.0168489	0.0304607	ZNF204P	282
COL4A6	OK	negbinomial.size	0.724768	0.797086	COL4A6	1
TOMM70A	OK	negbinomial.size	0.266895	0.353793	TOMM70A	386
MIR22	OK	negbinomial.size	0.00591913	0.0117322	MIR22	4
NAB1	OK	negbinomial.size	3.25549e-05	9.31004e-05	NAB1	429
ASIC4	OK	negbinomial.size	0.268205	0.354723	ASIC4	3
TSPAN18	OK	negbinomial.size	1.15679e-05	3.52305e-05	TSPAN18	11
TRMT10A	OK	negbinomial.size	0.366711	0.460537	TRMT10A	132
ZNF559-ZNF177	OK	negbinomial.size	0.257908	0.343815	ZNF559-ZNF177	14
MED31	OK	negbinomial.size	0.102677	0.154472	MED31	288
LOC100507003	OK	negbinomial.size	1	1	LOC100507003	1
ZNF532	OK	negbinomial.size	0.0136436	0.0251549	ZNF532	532
PLG	OK	negbinomial.size	0.0188905	0.0337874	PLG	18
CAPSL	OK	negbinomial.size	1	1	CAPSL	1
ASB14	OK	negbinomial.size	0.835876	0.885996	ASB14	52
CA8	OK	negbinomial.size	1.69572e-113	2.42127e-111	CA8	391
LAMTOR4	OK	negbinomial.size	0.000525573	0.00125697	LAMTOR4	1037
IL36RN	OK	negbinomial.size	0.236082	0.318751	IL36RN	3
FBLN7	OK	negbinomial.size	2.98022e-07	1.1106e-06	FBLN7	66
SLFN11	OK	negbinomial.size	0.0110072	0.0206643	SLFN11	23
POLR2J3	OK	negbinomial.size	1.24217e-10	6.53011e-10	POLR2J3	671
PAR-SN	OK	negbinomial.size	3.33002e-27	5.06182e-26	PAR-SN	809
NOL7	OK	negbinomial.size	0.00511641	0.0102802	NOL7	921
BRMS1L	OK	negbinomial.size	0.0115614	0.0216185	BRMS1L	157
PANK2	OK	negbinomial.size	0.0808822	0.124875	PANK2	202
ICAM3	OK	negbinomial.size	1.78658e-18	1.68761e-17	ICAM3	254
TAF8	OK	negbinomial.size	0.0056239	0.0112083	TAF8	983
RNF139	OK	negbinomial.size	2.20674e-05	6.46369e-05	RNF139	221
ZNF594	OK	negbinomial.size	1.89787e-05	5.60946e-05	ZNF594	238
ADAM8	OK	negbinomial.size	0.0726023	0.113509	ADAM8	25
SFTPC	OK	negbinomial.size	1.96705e-09	9.25875e-09	SFTPC	19
MAN2B2	OK	negbinomial.size	3.34887e-06	1.09479e-05	MAN2B2	539
RGS12	OK	negbinomial.size	5.12383e-23	6.26177e-22	RGS12	689
EIF1AY	OK	negbinomial.size	3.24199e-48	1.10728e-46	EIF1AY	198
LRRIQ1	OK	negbinomial.size	0.000813675	0.00188924	LRRIQ1	24
GPR150	OK	negbinomial.size	0.45758	0.55228	GPR150	1
PRRG3	OK	negbinomial.size	0.724768	0.797086	PRRG3	1
SAA4	OK	negbinomial.size	1.58735e-15	1.24844e-14	SAA4	16
RPL23P8	OK	negbinomial.size	0.341213	0.435233	RPL23P8	29
RAPGEF5	OK	negbinomial.size	3.60986e-24	4.70515e-23	RAPGEF5	140
CHP1	OK	negbinomial.size	5.9954e-06	1.9021e-05	CHP1	1147
ZCCHC2	OK	negbinomial.size	0.0646364	0.102349	ZCCHC2	229
MGC39372	OK	negbinomial.size	1.36018e-12	8.55941e-12	MGC39372	28
MIR570	OK	negbinomial.size	0.00053641	0.00128053	MIR570	5
DDX11-AS1	OK	negbinomial.size	0.101645	0.153201	DDX11-AS1	155
ACAP2	OK	negbinomial.size	0.662853	0.746047	ACAP2	790
PPP4R2	OK	negbinomial.size	3.94104e-17	3.41115e-16	PPP4R2	647
CDCA2	OK	negbinomial.size	2.43985e-09	1.13706e-08	CDCA2	138
SLC9A7P1	OK	negbinomial.size	0.649174	0.733561	SLC9A7P1	156
PTGFRN	OK	negbinomial.size	3.17718e-14	2.26904e-13	PTGFRN	500
OR4D5	OK	negbinomial.size	0.207777	0.285392	OR4D5	1
C1orf194	OK	negbinomial.size	0.0142626	0.026211	C1orf194	12
SIGLEC5	OK	negbinomial.size	0.83337	0.883678	SIGLEC5	3
GUCD1	OK	negbinomial.size	5.98878e-09	2.68307e-08	GUCD1	707
MIR548B	OK	negbinomial.size	1	1	MIR548B	0
CSNK1G2-AS1	OK	negbinomial.size	0.306809	0.397954	CSNK1G2-AS1	14
LRRN4CL	OK	negbinomial.size	2.63203e-14	1.89253e-13	LRRN4CL	796
NMUR2	OK	negbinomial.size	0.0975969	0.147613	NMUR2	7
KIAA1586	OK	negbinomial.size	0.0218679	0.0386628	KIAA1586	367
DAGLA	OK	negbinomial.size	1.00009e-13	6.84841e-13	DAGLA	110
MGC27382	OK	negbinomial.size	0.724768	0.797086	MGC27382	2
NEUROD6	OK	negbinomial.size	0.568472	0.658472	NEUROD6	1
GPR32	OK	negbinomial.size	0.454974	0.550696	GPR32	2
CHCHD6	OK	negbinomial.size	1.40943e-21	1.57782e-20	CHCHD6	877
SLC2A4RG	OK	negbinomial.size	0.450124	0.545662	SLC2A4RG	83
FBXL3	OK	negbinomial.size	0.00595017	0.0117885	FBXL3	164
CA5B	OK	negbinomial.size	0.00375703	0.00774503	CA5B	930
MPHOSPH9	OK	negbinomial.size	0.46689	0.561649	MPHOSPH9	223
HCN4	OK	negbinomial.size	0.687016	0.76646	HCN4	6
CEACAM19	OK	negbinomial.size	0.41027	0.505743	CEACAM19	6
SH2D4B	OK	negbinomial.size	0.222032	0.301837	SH2D4B	9
HFE2	OK	negbinomial.size	0.621404	0.708183	HFE2	1
TGM4	OK	negbinomial.size	0.670149	0.751012	TGM4	11
TBC1D15	OK	negbinomial.size	0.0578938	0.0928146	TBC1D15	860
LYPD2	OK	negbinomial.size	0.355997	0.449556	LYPD2	2
FAM168A	OK	negbinomial.size	1.38576e-05	4.17957e-05	FAM168A	311
ZNF830	OK	negbinomial.size	0.293326	0.382799	ZNF830	340
MRPS21	OK	negbinomial.size	8.57424e-05	0.000230409	MRPS21	1055
NONO	OK	negbinomial.size	6.50296e-05	0.000178145	NONO	1111
CLEC5A	OK	negbinomial.size	0.689792	0.768396	CLEC5A	6
ITCH	OK	negbinomial.size	0.0150615	0.0275124	ITCH	648
MGAT3	OK	negbinomial.size	0.893503	0.936228	MGAT3	5
MBP	OK	negbinomial.size	1.53672e-140	3.86486e-138	MBP	900
GTF2H2C	OK	negbinomial.size	0.0238562	0.0418008	GTF2H2C	652
RPP25	OK	negbinomial.size	2.51297e-44	7.526e-43	RPP25	330
SOSTDC1	OK	negbinomial.size	1.53231e-45	4.77648e-44	SOSTDC1	59
HRC	OK	negbinomial.size	0.501258	0.594844	HRC	3
TRIM48	OK	negbinomial.size	0.391146	0.485549	TRIM48	12
TMEM133	OK	negbinomial.size	0.021739	0.0384471	TMEM133	63
LOC731779	OK	negbinomial.size	0.445252	0.541178	LOC731779	2
ECEL1P2	OK	negbinomial.size	0.439424	0.53533	ECEL1P2	7
HOXC11	OK	negbinomial.size	4.448e-05	0.000124785	HOXC11	63
DOK5	OK	negbinomial.size	4.10162e-100	4.72797e-98	DOK5	93
HELZ	OK	negbinomial.size	1.30578e-07	5.06564e-07	HELZ	915
ADRB3	OK	negbinomial.size	0.30244	0.392978	ADRB3	10
PTRH2	OK	negbinomial.size	2.70533e-06	8.95251e-06	PTRH2	707
MPEG1	OK	negbinomial.size	0.167462	0.237034	MPEG1	26
DMD	OK	negbinomial.size	5.15727e-06	1.64919e-05	DMD	320
NDUFA12	OK	negbinomial.size	0.569418	0.659465	NDUFA12	869
C17orf112	OK	negbinomial.size	0.501511	0.595017	C17orf112	4
KRTAP2-4	OK	negbinomial.size	0.297388	0.387369	KRTAP2-4	2
TMCO5B	OK	negbinomial.size	0.673418	0.753874	TMCO5B	2
STAMBPL1	OK	negbinomial.size	5.37144e-18	4.9226e-17	STAMBPL1	177
ADCY2	OK	negbinomial.size	1.84614e-77	1.3711e-75	ADCY2	409
SEC24B-AS1	OK	negbinomial.size	0.0609735	0.0971467	SEC24B-AS1	359
KLHL20	OK	negbinomial.size	0.00264536	0.00560367	KLHL20	468
SRM	OK	negbinomial.size	5.3064e-82	4.43174e-80	SRM	484
OTC	OK	negbinomial.size	1	1	OTC	2
MIR1184-2	OK	negbinomial.size	1	1	MIR1184-2	0
ANKRD33B	OK	negbinomial.size	0.304056	0.394777	ANKRD33B	114
TMIE	OK	negbinomial.size	0.672968	0.75379	TMIE	6
SNX8	OK	negbinomial.size	0.000510154	0.00122234	SNX8	580
LIPK	OK	negbinomial.size	1	1	LIPK	0
LOC100128593	OK	negbinomial.size	0.126984	0.185923	LOC100128593	221
CHURC1	OK	negbinomial.size	2.20011e-05	6.44854e-05	CHURC1	965
ANKRD20A4	OK	negbinomial.size	6.24136e-06	1.97541e-05	ANKRD20A4	153
KLC2	OK	negbinomial.size	1.19606e-10	6.29665e-10	KLC2	297
HDAC1	OK	negbinomial.size	9.98818e-08	3.93132e-07	HDAC1	783
ELMOD3	OK	negbinomial.size	0.389221	0.483755	ELMOD3	294
LOC100507537	OK	negbinomial.size	0.51126	0.604801	LOC100507537	30
FNDC3B	OK	negbinomial.size	1.65504e-22	1.9725e-21	FNDC3B	632
MTCP1	OK	negbinomial.size	0.617208	0.70478	MTCP1	46
VMA21	OK	negbinomial.size	0.000418578	0.0010161	VMA21	899
SNORD96B	OK	negbinomial.size	1	1	SNORD96B	0
WFDC10B	OK	negbinomial.size	5.83634e-07	2.09691e-06	WFDC10B	9
JAKMIP3	OK	negbinomial.size	0.77058	0.830791	JAKMIP3	1
PCDHGB3	OK	negbinomial.size	0.000114653	0.000302587	PCDHGB3	25
SUZ12P1	OK	negbinomial.size	7.20076e-08	2.87822e-07	SUZ12P1	112
CAV2	OK	negbinomial.size	9.37195e-42	2.52643e-40	CAV2	935
ATRNL1	OK	negbinomial.size	0.00256911	0.00545625	ATRNL1	106
SUN3	OK	negbinomial.size	0.126148	0.184858	SUN3	14
MED26	OK	negbinomial.size	0.0307868	0.0526605	MED26	83
LOC387723	OK	negbinomial.size	0.0124649	0.0231515	LOC387723	443
DUS1L	OK	negbinomial.size	0.500327	0.593994	DUS1L	329
NEK9	OK	negbinomial.size	1.6348e-28	2.64677e-27	NEK9	770
KDM2B	OK	negbinomial.size	0.387461	0.481947	KDM2B	303
CHRM3	OK	negbinomial.size	2.32105e-25	3.20658e-24	CHRM3	1018
WARS2	OK	negbinomial.size	0.638549	0.723438	WARS2	329
USP50	OK	negbinomial.size	1	1	USP50	2
NEURL1B	OK	negbinomial.size	1	1	NEURL1B	3
RIMKLA	OK	negbinomial.size	0.580526	0.66956	RIMKLA	147
TBX22	OK	negbinomial.size	0.760076	0.824729	TBX22	3
ASF1A	OK	negbinomial.size	0.123261	0.181179	ASF1A	268
TOMM40	OK	negbinomial.size	3.66747e-15	2.80181e-14	TOMM40	322
MBNL1-AS1	OK	negbinomial.size	0.0312505	0.0533753	MBNL1-AS1	61
TUBGCP5	OK	negbinomial.size	2.22943e-08	9.39485e-08	TUBGCP5	380
IGSF6	OK	negbinomial.size	0.0664657	0.104938	IGSF6	41
TPPP	OK	negbinomial.size	0.227642	0.308749	TPPP	96
RGPD3	OK	negbinomial.size	0.277336	0.364765	RGPD3	191
GSTM5	OK	negbinomial.size	0.0752825	0.117211	GSTM5	2
BTD	OK	negbinomial.size	4.50205e-08	1.83938e-07	BTD	371
SNRPB2	OK	negbinomial.size	1.86165e-19	1.86014e-18	SNRPB2	832
PDCD1LG2	OK	negbinomial.size	0.00522233	0.0104778	PDCD1LG2	14
MBOAT7	OK	negbinomial.size	1.46461e-05	4.39881e-05	MBOAT7	399
ERICH1	OK	negbinomial.size	1.7559e-10	9.12031e-10	ERICH1	508
LINC00244	OK	negbinomial.size	0.291009	0.380157	LINC00244	4
APOA4	OK	negbinomial.size	0.212098	0.290444	APOA4	2
HOXA11	OK	negbinomial.size	3.03276e-09	1.39807e-08	HOXA11	39
SLC25A51	OK	negbinomial.size	0.000177595	0.000457551	SLC25A51	788
RAB28	OK	negbinomial.size	0.000322707	0.00079872	RAB28	403
MKX	OK	negbinomial.size	0.77058	0.830791	MKX	1
HAUS7	OK	negbinomial.size	2.94918e-14	2.11165e-13	HAUS7	264
OR2M3	OK	negbinomial.size	0.00142739	0.00317753	OR2M3	7
PKP3	OK	negbinomial.size	0.907345	0.944739	PKP3	2
SH3GL2	OK	negbinomial.size	0.00824237	0.0158668	SH3GL2	6
RPN2	OK	negbinomial.size	0.000149339	0.000388751	RPN2	1091
CTSO	OK	negbinomial.size	3.86376e-53	1.52158e-51	CTSO	481
SFMBT1	OK	negbinomial.size	0.00036201	0.000887282	SFMBT1	321
MIR5091	OK	negbinomial.size	0.117972	0.174517	MIR5091	1
LOC401109	OK	negbinomial.size	0.893503	0.936228	LOC401109	2
HSF5	OK	negbinomial.size	0.488103	0.58245	HSF5	4
TTC9B	OK	negbinomial.size	0.10418	0.156426	TTC9B	3
SNAR-A10	OK	negbinomial.size	0.0119335	0.0222466	SNAR-A10	45
UPF2	OK	negbinomial.size	0.773717	0.833766	UPF2	573
SORBS3	OK	negbinomial.size	0.0180759	0.0324906	SORBS3	364
CD101	OK	negbinomial.size	0.102297	0.153996	CD101	26
C4BPA	OK	negbinomial.size	1	1	C4BPA	2
ALB	OK	negbinomial.size	1	1	ALB	2
JPH1	OK	negbinomial.size	0.000163318	0.000422853	JPH1	52
DOPEY1	OK	negbinomial.size	1.96869e-06	6.61572e-06	DOPEY1	162
AGBL2	OK	negbinomial.size	5.59115e-07	2.01504e-06	AGBL2	51
TERF1	OK	negbinomial.size	0.148754	0.213926	TERF1	810
KIF22	OK	negbinomial.size	4.0599e-10	2.03473e-09	KIF22	356
GSE1	OK	negbinomial.size	0.00734488	0.0142945	GSE1	250
ACTBL2	OK	negbinomial.size	0.00146975	0.00326329	ACTBL2	14
NINJ1	OK	negbinomial.size	2.94752e-17	2.57946e-16	NINJ1	696
SNORD32A	OK	negbinomial.size	6.69188e-27	1.00071e-25	SNORD32A	40
SEC61A2	OK	negbinomial.size	0.288708	0.377463	SEC61A2	268
ZNF703	OK	negbinomial.size	6.74331e-06	2.12355e-05	ZNF703	119
UCP3	OK	negbinomial.size	0.0666631	0.105219	UCP3	13
SFXN4	OK	negbinomial.size	1.07644e-10	5.68317e-10	SFXN4	286
HIST1H1D	OK	negbinomial.size	8.51916e-24	1.08422e-22	HIST1H1D	85
MYL6B	OK	negbinomial.size	2.13373e-05	6.26724e-05	MYL6B	654
TREM1	OK	negbinomial.size	7.4128e-84	6.45906e-82	TREM1	64
LOC253039	OK	negbinomial.size	1.93898e-16	1.61269e-15	LOC253039	534
OST4	OK	negbinomial.size	0.00067345	0.00158275	OST4	1096
LOC283922	OK	negbinomial.size	0.00177979	0.0038927	LOC283922	303
VAMP7	OK	negbinomial.size	3.39718e-07	1.2566e-06	VAMP7	594
OR52E6	OK	negbinomial.size	1.15669e-06	4.00874e-06	OR52E6	17
BREA2	OK	negbinomial.size	0.0425182	0.0704193	BREA2	119
CKMT2	OK	negbinomial.size	0.143945	0.207841	CKMT2	36
SLC13A3	OK	negbinomial.size	3.71716e-108	5.07828e-106	SLC13A3	258
HLA-C	OK	negbinomial.size	1.75061e-134	3.91358e-132	HLA-C	1098
BBIP1	OK	negbinomial.size	0.687663	0.766873	BBIP1	432
SBDSP1	OK	negbinomial.size	2.11534e-07	8.01108e-07	SBDSP1	541
N4BP2L1	OK	negbinomial.size	2.10456e-14	1.52465e-13	N4BP2L1	144
TIMP4	OK	negbinomial.size	1.57649e-10	8.22512e-10	TIMP4	16
SLIT2	OK	negbinomial.size	6.99254e-10	3.42539e-09	SLIT2	50
HAUS3	OK	negbinomial.size	0.285929	0.374495	HAUS3	883
RSF1	OK	negbinomial.size	9.92649e-07	3.47121e-06	RSF1	809
MYLK3	OK	negbinomial.size	0.0181211	0.0325612	MYLK3	922
MON1A	OK	negbinomial.size	0.00020433	0.000520813	MON1A	246
LONRF1	OK	negbinomial.size	0.132189	0.192588	LONRF1	549
DLGAP1-AS3	OK	negbinomial.size	0.0219612	0.0387998	DLGAP1-AS3	15
CCP110	OK	negbinomial.size	0.0230268	0.0404789	CCP110	417
C2orf88	OK	negbinomial.size	1.08834e-21	1.22643e-20	C2orf88	293
CACNG6	OK	negbinomial.size	0.907345	0.944739	CACNG6	1
FLJ42875	OK	negbinomial.size	0.592643	0.681653	FLJ42875	2
CEP128	OK	negbinomial.size	0.000166182	0.000430016	CEP128	106
LRIT3	OK	negbinomial.size	0.460899	0.555771	LRIT3	10
HMGXB3	OK	negbinomial.size	0.0264962	0.0459968	HMGXB3	754
ZSWIM3	OK	negbinomial.size	0.358811	0.452156	ZSWIM3	62
DPPA4	OK	negbinomial.size	0.00345108	0.00716235	DPPA4	301
ZNF804A	OK	negbinomial.size	0.126713	0.185575	ZNF804A	16
MDS2	OK	negbinomial.size	0.771016	0.83118	MDS2	18
CCIN	OK	negbinomial.size	0.724768	0.797086	CCIN	1
WDR83	OK	negbinomial.size	2.0176e-26	2.95327e-25	WDR83	210
SLC25A31	OK	negbinomial.size	0.730038	0.801254	SLC25A31	3
KCNMB4	OK	negbinomial.size	0.000483766	0.00116327	KCNMB4	416
RABL5	OK	negbinomial.size	2.8055e-07	1.04973e-06	RABL5	987
DENND6B	OK	negbinomial.size	7.57112e-10	3.69899e-09	DENND6B	136
CGB8	OK	negbinomial.size	0.215919	0.294965	CGB8	4
GALNS	OK	negbinomial.size	2.53567e-13	1.68628e-12	GALNS	440
LOC100133957	OK	negbinomial.size	0.0327586	0.055676	LOC100133957	84
STX6	OK	negbinomial.size	9.52072e-09	4.17998e-08	STX6	304
HIST1H1C	OK	negbinomial.size	5.58073e-15	4.20254e-14	HIST1H1C	556
KRTAP9-9	OK	negbinomial.size	1	1	KRTAP9-9	1
CIDEB	OK	negbinomial.size	0.0129065	0.0239014	CIDEB	96
CT47A1	OK	negbinomial.size	1.56388e-07	6.01277e-07	CT47A1	84
PDK3	OK	negbinomial.size	2.857e-16	2.35235e-15	PDK3	956
KCNJ11	OK	negbinomial.size	0.00114948	0.00260018	KCNJ11	612
CASP4	OK	negbinomial.size	8.87363e-15	6.59916e-14	CASP4	627
TPR	OK	negbinomial.size	0.041002	0.0681888	TPR	996
ZSCAN20	OK	negbinomial.size	0.0753704	0.117315	ZSCAN20	103
MTX2	OK	negbinomial.size	4.06026e-06	1.31242e-05	MTX2	734
HIST1H2BH	OK	negbinomial.size	2.54376e-07	9.55347e-07	HIST1H2BH	25
LYRM7	OK	negbinomial.size	0.00125205	0.00281638	LYRM7	1020
BRD3	OK	negbinomial.size	0.00345476	0.00716865	BRD3	751
LOC100506054	OK	negbinomial.size	0.000786022	0.0018281	LOC100506054	251
HIST1H2BO	OK	negbinomial.size	0.174465	0.245596	HIST1H2BO	48
OR2T6	OK	negbinomial.size	0.16575	0.234927	OR2T6	1
SLC45A1	OK	negbinomial.size	0.0461074	0.0756841	SLC45A1	9
SERPINA3	OK	negbinomial.size	0	0	SERPINA3	667
MAGEB10	OK	negbinomial.size	3.69908e-11	2.04313e-10	MAGEB10	453
FBXO39	OK	negbinomial.size	0.0473036	0.0774214	FBXO39	3
KCNJ16	OK	negbinomial.size	0.288376	0.377124	KCNJ16	8
LOC644961	OK	negbinomial.size	0.181223	0.25393	LOC644961	675
LOC100506190	OK	negbinomial.size	8.55403e-32	1.60848e-30	LOC100506190	1018
KRT79	OK	negbinomial.size	0.448816	0.544636	KRT79	7
FABP2	OK	negbinomial.size	0.0171454	0.0309587	FABP2	111
LOC100507389	OK	negbinomial.size	0.58151	0.670513	LOC100507389	7
ZNF57	OK	negbinomial.size	3.25968e-15	2.5041e-14	ZNF57	126
FBXL4	OK	negbinomial.size	6.96172e-19	6.71944e-18	FBXL4	425
CLEC9A	OK	negbinomial.size	1	1	CLEC9A	3
UGT8	OK	negbinomial.size	0.000102003	0.000270948	UGT8	1025
BMP2K	OK	negbinomial.size	0.00840995	0.0161528	BMP2K	207
SLC25A23	OK	negbinomial.size	0.043792	0.0722693	SLC25A23	246
RAPGEF4-AS1	OK	negbinomial.size	0.18565	0.259231	RAPGEF4-AS1	11
MAPK4	OK	negbinomial.size	1.18288e-13	8.06022e-13	MAPK4	59
RNASEH2B-AS1	OK	negbinomial.size	0.455663	0.55129	RNASEH2B-AS1	7
HINT1	OK	negbinomial.size	0.260835	0.347132	HINT1	1104
SFXN5	OK	negbinomial.size	0.164546	0.233504	SFXN5	91
KRTAP13-1	OK	negbinomial.size	0.412164	0.507653	KRTAP13-1	3
CHCHD2	OK	negbinomial.size	0.201758	0.278421	CHCHD2	1133
FAM3D	OK	negbinomial.size	0.0265386	0.0460452	FAM3D	4
NDP	OK	negbinomial.size	0.624068	0.710268	NDP	21
SLC4A4	OK	negbinomial.size	0.0344915	0.0582856	SLC4A4	31
RHOBTB1	OK	negbinomial.size	1.25798e-06	4.34144e-06	RHOBTB1	96
RPL38	OK	negbinomial.size	4.88329e-09	2.207e-08	RPL38	1162
SUMO1P3	OK	negbinomial.size	6.52045e-12	3.87411e-11	SUMO1P3	340
KAZN	OK	negbinomial.size	1.64038e-12	1.02498e-11	KAZN	296
AP2A2	OK	negbinomial.size	0.513787	0.607335	AP2A2	347
ZBTB46	OK	negbinomial.size	0.0211014	0.0374183	ZBTB46	27
MAP7D1	OK	negbinomial.size	0.00172027	0.00377223	MAP7D1	226
AOX1	OK	negbinomial.size	0.102278	0.153977	AOX1	20
CYR61	OK	negbinomial.size	3.7536e-05	0.000106438	CYR61	248
JRKL	OK	negbinomial.size	0.00313632	0.00655026	JRKL	289
DTNA	OK	negbinomial.size	6.35368e-22	7.30491e-21	DTNA	174
C1orf86	OK	negbinomial.size	0.00100617	0.00230094	C1orf86	913
TMOD3	OK	negbinomial.size	0.438413	0.534364	TMOD3	756
EEA1	OK	negbinomial.size	2.16084e-39	5.39162e-38	EEA1	937
ADCK5	OK	negbinomial.size	7.86765e-06	2.45353e-05	ADCK5	206
PLK5	OK	negbinomial.size	0.329247	0.422233	PLK5	4
KLK3	OK	negbinomial.size	0.777307	0.836942	KLK3	3
IL1R1	OK	negbinomial.size	1.4903e-06	5.08924e-06	IL1R1	222
ILF3-AS1	OK	negbinomial.size	0.00697141	0.0136372	ILF3-AS1	971
HRSP12	OK	negbinomial.size	1.13402e-09	5.45373e-09	HRSP12	286
KTN1	OK	negbinomial.size	1.01285e-09	4.89335e-09	KTN1	992
FABP9	OK	negbinomial.size	1	1	FABP9	0
RELL2	OK	negbinomial.size	7.29327e-08	2.91257e-07	RELL2	120
MAB21L1	OK	negbinomial.size	4.41513e-06	1.42318e-05	MAB21L1	26
PHKB	OK	negbinomial.size	0.921861	0.958725	PHKB	480
ADAM2	OK	negbinomial.size	1	1	ADAM2	2
TBC1D8B	OK	negbinomial.size	1.42471e-28	2.31001e-27	TBC1D8B	151
LAPTM4B	OK	negbinomial.size	1.48578e-08	6.38636e-08	LAPTM4B	665
TMEM147	OK	negbinomial.size	4.27189e-18	3.93284e-17	TMEM147	942
LCN8	OK	negbinomial.size	0.907345	0.944739	LCN8	1
SYT4	OK	negbinomial.size	0.698407	0.77561	SYT4	3
GGT5	OK	negbinomial.size	0.0746822	0.116391	GGT5	8
XPO7	OK	negbinomial.size	4.66292e-13	3.03439e-12	XPO7	586
GPR75	OK	negbinomial.size	0.0106665	0.0200876	GPR75	33
C9orf62	OK	negbinomial.size	0.83337	0.883678	C9orf62	1
TRIM5	OK	negbinomial.size	1.25797e-09	6.02235e-09	TRIM5	589
APOC1	OK	negbinomial.size	1.33073e-106	1.7742e-104	APOC1	684
RNASE4	OK	negbinomial.size	0.0044718	0.00909734	RNASE4	209
PARD6B	OK	negbinomial.size	6.66002e-07	2.3755e-06	PARD6B	928
ARID1A	OK	negbinomial.size	0.0368346	0.0618389	ARID1A	727
ARHGAP11B	OK	negbinomial.size	2.17306e-11	1.22814e-10	ARHGAP11B	67
SIGLECL1	OK	negbinomial.size	0.243193	0.326876	SIGLECL1	1
TPD52L3	OK	negbinomial.size	0.83337	0.883678	TPD52L3	1
RRAGB	OK	negbinomial.size	0.000921582	0.00212198	RRAGB	332
SLC38A11	OK	negbinomial.size	0.00453624	0.00921573	SLC38A11	23
RCN2	OK	negbinomial.size	0.0017719	0.00387583	RCN2	888
HIST2H2BE	OK	negbinomial.size	1.70777e-18	1.61523e-17	HIST2H2BE	414
STARD7	OK	negbinomial.size	1.0183e-07	4.00161e-07	STARD7	890
SHMT2	OK	negbinomial.size	1.72179e-43	4.95536e-42	SHMT2	638
MLYCD	OK	negbinomial.size	0.119547	0.176588	MLYCD	103
KIAA1751	OK	negbinomial.size	0.109335	0.163115	KIAA1751	435
UQCRH	OK	negbinomial.size	1.30338e-07	5.05809e-07	UQCRH	1072
SDHA	OK	negbinomial.size	7.88685e-39	1.9245e-37	SDHA	794
OR6C3	OK	negbinomial.size	0.568472	0.658472	OR6C3	1
NCLN	OK	negbinomial.size	7.55441e-16	6.06436e-15	NCLN	642
MEDAG	OK	negbinomial.size	3.25986e-05	9.32135e-05	MEDAG	14
ZNF17	OK	negbinomial.size	0.260292	0.346513	ZNF17	92
ZNF280D	OK	negbinomial.size	1.65271e-05	4.92762e-05	ZNF280D	484
RCBTB2	OK	negbinomial.size	2.6359e-13	1.74978e-12	RCBTB2	268
VEGFB	OK	negbinomial.size	0.72721	0.798938	VEGFB	313
COLQ	OK	negbinomial.size	0.0282503	0.0487096	COLQ	57
PHOSPHO2-KLHL23	OK	negbinomial.size	0.105294	0.157852	PHOSPHO2-KLHL23	18
DRG2	OK	negbinomial.size	2.52237e-10	1.28807e-09	DRG2	369
KLRB1	OK	negbinomial.size	0.0575211	0.0922839	KLRB1	9
DNASE2B	OK	negbinomial.size	0.363632	0.457319	DNASE2B	38
ALPK2	OK	negbinomial.size	1.54189e-07	5.93274e-07	ALPK2	34
SAFB	OK	negbinomial.size	3.66032e-19	3.59407e-18	SAFB	768
SRSF12	OK	negbinomial.size	0.325573	0.418176	SRSF12	272
NSUN4	OK	negbinomial.size	0.31767	0.409236	NSUN4	722
RFX2	OK	negbinomial.size	0.0272623	0.0471493	RFX2	87
MAPK8IP1	OK	negbinomial.size	0.364223	0.457984	MAPK8IP1	47
LOC154761	OK	negbinomial.size	4.13388e-32	7.88036e-31	LOC154761	228
FANCD2	OK	negbinomial.size	1.75339e-07	6.69995e-07	FANCD2	505
ANKZF1	OK	negbinomial.size	1.87864e-09	8.86525e-09	ANKZF1	457
DUSP8	OK	negbinomial.size	0.370359	0.464118	DUSP8	31
SENP5	OK	negbinomial.size	6.48423e-06	2.04691e-05	SENP5	993
SNORA14B	OK	negbinomial.size	0.00842341	0.0161745	SNORA14B	5
LBR	OK	negbinomial.size	9.04703e-14	6.21636e-13	LBR	280
IGFL1	OK	negbinomial.size	0.540605	0.632417	IGFL1	1
LZTS2	OK	negbinomial.size	1.37811e-11	7.93867e-11	LZTS2	397
IL2RG	OK	negbinomial.size	0.419249	0.51489	IL2RG	24
CCDC51	OK	negbinomial.size	1.97711e-24	2.61395e-23	CCDC51	352
KLF3	OK	negbinomial.size	0.00606619	0.0120021	KLF3	291
KCTD14	OK	negbinomial.size	1.51784e-33	3.07626e-32	KCTD14	35
FZR1	OK	negbinomial.size	9.23981e-07	3.24236e-06	FZR1	277
ANKRD37	OK	negbinomial.size	1.63044e-10	8.49456e-10	ANKRD37	301
SLC44A4	OK	negbinomial.size	6.43151e-06	2.03114e-05	SLC44A4	369
ESPL1	OK	negbinomial.size	1.46258e-07	5.6374e-07	ESPL1	71
GMPR2	OK	negbinomial.size	0.000632247	0.00149289	GMPR2	459
TBC1D19	OK	negbinomial.size	5.40605e-08	2.18973e-07	TBC1D19	281
ERGIC1	OK	negbinomial.size	4.17499e-07	1.52855e-06	ERGIC1	651
KDM4A-AS1	OK	negbinomial.size	0.224386	0.304596	KDM4A-AS1	645
ERBB4	OK	negbinomial.size	0.000291402	0.000727094	ERBB4	35
TSPAN32	OK	negbinomial.size	0.174483	0.245606	TSPAN32	13
MAP4	OK	negbinomial.size	9.52162e-05	0.000254048	MAP4	1082
OR2T33	OK	negbinomial.size	0.628944	0.715266	OR2T33	4
GPHN	OK	negbinomial.size	6.07185e-07	2.17835e-06	GPHN	469
SLC6A2	OK	negbinomial.size	0.837967	0.887915	SLC6A2	8
MIR4315-2	OK	negbinomial.size	0.101815	0.153363	MIR4315-2	2
SNORA56	OK	negbinomial.size	0.0851997	0.130802	SNORA56	8
ORC3	OK	negbinomial.size	9.49384e-05	0.000253398	ORC3	478
HIVEP1	OK	negbinomial.size	0.308094	0.399436	HIVEP1	212
EIF4EBP2	OK	negbinomial.size	4.0178e-24	5.21842e-23	EIF4EBP2	710
DFFB	OK	negbinomial.size	0.321948	0.414121	DFFB	787
DMRT1	OK	negbinomial.size	0.83337	0.883678	DMRT1	2
LOC653160	OK	negbinomial.size	0.487023	0.581946	LOC653160	21
ANKRD34B	OK	negbinomial.size	5.63273e-05	0.000155518	ANKRD34B	15
HSPB6	OK	negbinomial.size	2.55884e-38	6.13566e-37	HSPB6	67
IER2	OK	negbinomial.size	6.63545e-14	4.62101e-13	IER2	911
PCNA-AS1	OK	negbinomial.size	0.00581181	0.0115402	PCNA-AS1	93
AIFM1	OK	negbinomial.size	2.45555e-15	1.89955e-14	AIFM1	689
WWC2	OK	negbinomial.size	9.56091e-07	3.34866e-06	WWC2	195
MIR146A	OK	negbinomial.size	0.0123025	0.0228677	MIR146A	6
MRPL4	OK	negbinomial.size	8.54674e-62	4.47178e-60	MRPL4	632
EPB41L4A	OK	negbinomial.size	0.0132124	0.024417	EPB41L4A	149
SH2D6	OK	negbinomial.size	0.00230465	0.00493722	SH2D6	11
NUDT4P1	OK	negbinomial.size	5.56133e-08	2.24933e-07	NUDT4P1	731
SNAR-A7	OK	negbinomial.size	0.00706534	0.0138051	SNAR-A7	45
TAF4B	OK	negbinomial.size	0.00035195	0.000865389	TAF4B	205
OR51V1	OK	negbinomial.size	0.568472	0.658472	OR51V1	1
GAL3ST3	OK	negbinomial.size	0.112593	0.167434	GAL3ST3	8
RTDR1	OK	negbinomial.size	0.584672	0.673745	RTDR1	3
MALT1	OK	negbinomial.size	0.632919	0.718451	MALT1	105
ARVCF	OK	negbinomial.size	0.00224189	0.00481526	ARVCF	76
MEX3B	OK	negbinomial.size	0.0141054	0.025935	MEX3B	41
FBXO16	OK	negbinomial.size	0.0896885	0.137	FBXO16	120
KIF7	OK	negbinomial.size	0.13381	0.194732	KIF7	105
C1QC	OK	negbinomial.size	0.605324	0.693886	C1QC	22
ZNF783	OK	negbinomial.size	5.95175e-22	6.85706e-21	ZNF783	534
ZNF85	OK	negbinomial.size	8.53576e-10	4.14557e-09	ZNF85	216
MMP13	OK	negbinomial.size	0.451318	0.54675	MMP13	4
LOC441155	OK	negbinomial.size	0.308246	0.399584	LOC441155	403
RTP3	OK	negbinomial.size	0.0322414	0.0548685	RTP3	3
ZBED3	OK	negbinomial.size	0.000160646	0.000416325	ZBED3	64
FAM127C	OK	negbinomial.size	0.00237212	0.00507098	FAM127C	344
KDM4D	OK	negbinomial.size	0.110919	0.165266	KDM4D	60
CLGN	OK	negbinomial.size	0.00832989	0.0160137	CLGN	13
SLC25A37	OK	negbinomial.size	5.39182e-22	6.22817e-21	SLC25A37	685
OR5AS1	OK	negbinomial.size	0.18559	0.259195	OR5AS1	5
SMARCC2	OK	negbinomial.size	2.51876e-08	1.05678e-07	SMARCC2	853
FAM109A	OK	negbinomial.size	0.0713657	0.111813	FAM109A	124
LOC257358	OK	negbinomial.size	1.83646e-22	2.18284e-21	LOC257358	144
CCDC12	OK	negbinomial.size	0.000101767	0.000270352	CCDC12	544
FP588	OK	negbinomial.size	0.318953	0.410626	FP588	50
CLHC1	OK	negbinomial.size	0.0106218	0.0200086	CLHC1	148
AMBRA1	OK	negbinomial.size	0.000272122	0.000681675	AMBRA1	628
USF2	OK	negbinomial.size	2.58783e-05	7.50051e-05	USF2	390
DEPDC7	OK	negbinomial.size	3.13029e-27	4.77461e-26	DEPDC7	105
C20orf24	OK	negbinomial.size	7.4822e-14	5.1846e-13	C20orf24	452
DSP	OK	negbinomial.size	1.37214e-22	1.64063e-21	DSP	72
DGCR9	OK	negbinomial.size	0.0445602	0.0734058	DGCR9	11
FAM20A	OK	negbinomial.size	4.29514e-35	9.22913e-34	FAM20A	193
LINC00645	OK	negbinomial.size	0.015461	0.0281631	LINC00645	19
LOC285484	OK	negbinomial.size	0.724768	0.797086	LOC285484	1
IRF2BP2	OK	negbinomial.size	1.29356e-10	6.79865e-10	IRF2BP2	778
ZNF230	OK	negbinomial.size	0.000368441	0.000902029	ZNF230	76
FAM66D	OK	negbinomial.size	0.00203836	0.00441333	FAM66D	24
MSN	OK	negbinomial.size	0.012335	0.0229237	MSN	1047
SLC9A5	OK	negbinomial.size	0.0122717	0.0228175	SLC9A5	52
MUSK	OK	negbinomial.size	0.488103	0.58245	MUSK	4
EPDR1	OK	negbinomial.size	3.11955e-28	4.9742e-27	EPDR1	331
SMARCD1	OK	negbinomial.size	0.214116	0.292826	SMARCD1	308
SLX1B	OK	negbinomial.size	0.1617	0.230054	SLX1B	596
SH3RF3	OK	negbinomial.size	3.33831e-10	1.68595e-09	SH3RF3	67
ZNF347	OK	negbinomial.size	0.0193758	0.0345799	ZNF347	518
ZFP106	OK	negbinomial.size	9.8752e-25	1.32701e-23	ZFP106	1079
GTF2E1	OK	negbinomial.size	0.00393221	0.00807532	GTF2E1	590
ATAD2B	OK	negbinomial.size	0.196225	0.271853	ATAD2B	352
ARHGAP17	OK	negbinomial.size	3.10334e-09	1.42882e-08	ARHGAP17	537
KCNIP3	OK	negbinomial.size	4.12709e-10	2.0656e-09	KCNIP3	87
SFPQ	OK	negbinomial.size	0.218866	0.298328	SFPQ	702
PRSS54	OK	negbinomial.size	0.0941002	0.142939	PRSS54	7
PCBP1-AS1	OK	negbinomial.size	0.642193	0.72712	PCBP1-AS1	156
GFRA4	OK	negbinomial.size	1	1	GFRA4	0
TIGD6	OK	negbinomial.size	0.0366933	0.0616205	TIGD6	269
AKR1B10	OK	negbinomial.size	0.374126	0.468043	AKR1B10	252
RGS16	OK	negbinomial.size	4.68797e-19	4.55461e-18	RGS16	119
URB1	OK	negbinomial.size	0.440805	0.536687	URB1	671
TCEB3CL	OK	negbinomial.size	0.00482347	0.00975002	TCEB3CL	23
OR4C46	OK	negbinomial.size	0.612301	0.700116	OR4C46	5
RTL1	OK	negbinomial.size	0.893503	0.936228	RTL1	2
TOP3B	OK	negbinomial.size	0.000669602	0.00157421	TOP3B	360
NFATC4	OK	negbinomial.size	1.64373e-06	5.58991e-06	NFATC4	115
LOC728323	OK	negbinomial.size	0.352933	0.446679	LOC728323	213
CA14	OK	negbinomial.size	1.42046e-198	8.49664e-196	CA14	358
BMPR1A	OK	negbinomial.size	3.10934e-06	1.0204e-05	BMPR1A	259
PRL	OK	negbinomial.size	0.01509	0.0275578	PRL	4
STAG2	OK	negbinomial.size	5.58316e-08	2.25695e-07	STAG2	759
MOB3C	OK	negbinomial.size	1.02532e-10	5.43272e-10	MOB3C	195
MIR1184-1	OK	negbinomial.size	1	1	MIR1184-1	0
LRTOMT	OK	negbinomial.size	1.34943e-13	9.13602e-13	LRTOMT	1031
LOC646813	OK	negbinomial.size	0.1591	0.226842	LOC646813	5
SCARNA9	OK	negbinomial.size	0.00220033	0.00473436	SCARNA9	73
SNORD42B	OK	negbinomial.size	0.159124	0.226842	SNORD42B	1
CD55	OK	negbinomial.size	3.17747e-26	4.6114e-25	CD55	876
RPS23	OK	negbinomial.size	3.30486e-06	1.08104e-05	RPS23	1166
LINC00260	OK	negbinomial.size	0.0904511	0.138041	LINC00260	384
SSX2	OK	negbinomial.size	1.94378e-91	1.92914e-89	SSX2	180
SNORD15A	OK	negbinomial.size	0.0701859	0.110284	SNORD15A	7
FDPSL2A	OK	negbinomial.size	0.0365306	0.0613706	FDPSL2A	931
FBXO27	OK	negbinomial.size	0.000700069	0.00164148	FBXO27	873
LOC100169752	OK	negbinomial.size	0.720911	0.797003	LOC100169752	10
SYNGR3	OK	negbinomial.size	0.0693882	0.109139	SYNGR3	14
EML1	OK	negbinomial.size	0.00861396	0.0165003	EML1	20
SMAD3	OK	negbinomial.size	5.89697e-05	0.000162469	SMAD3	225
NUP93	OK	negbinomial.size	7.45655e-14	5.17006e-13	NUP93	801
C14orf182	OK	negbinomial.size	0.74934	0.81773	C14orf182	324
TBC1D12	OK	negbinomial.size	0.126803	0.18567	TBC1D12	75
MRVI1	OK	negbinomial.size	0.200389	0.276773	MRVI1	30
ZNF581	OK	negbinomial.size	2.13893e-35	4.66392e-34	ZNF581	297
LOC339442	OK	negbinomial.size	0.613443	0.70119	LOC339442	2
FAHD2CP	OK	negbinomial.size	2.8055e-07	1.04973e-06	FAHD2CP	405
CDK12	OK	negbinomial.size	0.0130182	0.024095	CDK12	725
ELOVL3	OK	negbinomial.size	0.158741	0.226428	ELOVL3	4
HP07349	OK	negbinomial.size	0.00450112	0.00915194	HP07349	104
OR51Q1	OK	negbinomial.size	0.00259704	0.0055108	OR51Q1	9
OR9G9	OK	negbinomial.size	0.571466	0.661388	OR9G9	7
CACNB3	OK	negbinomial.size	2.38739e-05	6.95966e-05	CACNB3	148
GALNT13	OK	negbinomial.size	0.237909	0.320924	GALNT13	24
SPO11	OK	negbinomial.size	1	1	SPO11	1
NEDD4	OK	negbinomial.size	0.000589373	0.00139762	NEDD4	271
MIR548AI	OK	negbinomial.size	1	1	MIR548AI	0
OR5AU1	OK	negbinomial.size	0.19512	0.270491	OR5AU1	4
NEK4	OK	negbinomial.size	0.045519	0.0748292	NEK4	461
PRKAR2A	OK	negbinomial.size	2.03397e-07	7.72272e-07	PRKAR2A	385
ATP6V0B	OK	negbinomial.size	5.01147e-16	4.05981e-15	ATP6V0B	1086
CACNA1E	OK	negbinomial.size	0.491019	0.585109	CACNA1E	35
CEACAM8	OK	negbinomial.size	0.000194417	0.000497495	CEACAM8	380
SKP1	OK	negbinomial.size	1.009e-09	4.87581e-09	SKP1	1150
PEX14	OK	negbinomial.size	0.459566	0.554436	PEX14	236
ZBTB38	OK	negbinomial.size	4.24286e-27	6.42292e-26	ZBTB38	821
LOC100130894	OK	negbinomial.size	0.113429	0.168496	LOC100130894	231
FYCO1	OK	negbinomial.size	4.14562e-13	2.70971e-12	FYCO1	575
FBLIM1	OK	negbinomial.size	1.32407e-13	8.97528e-13	FBLIM1	1030
CMTM1	OK	negbinomial.size	0.00826711	0.0159061	CMTM1	33
RAPH1	OK	negbinomial.size	2.10185e-14	1.52319e-13	RAPH1	699
PLTP	OK	negbinomial.size	2.21205e-145	5.89845e-143	PLTP	687
MIR558	OK	negbinomial.size	1	1	MIR558	0
C20orf201	OK	negbinomial.size	0.285948	0.374495	C20orf201	5
MINK1	OK	negbinomial.size	0.170024	0.240123	MINK1	364
SNX29P1	OK	negbinomial.size	0.0115097	0.0215292	SNX29P1	97
SLC25A1	OK	negbinomial.size	3.25864e-15	2.5041e-14	SLC25A1	609
EZH2	OK	negbinomial.size	1.3172e-15	1.04153e-14	EZH2	339
DOCK8	OK	negbinomial.size	0.5208	0.614543	DOCK8	35
PLEKHB1	OK	negbinomial.size	1.1074e-138	2.66401e-136	PLEKHB1	760
GRB7	OK	negbinomial.size	0.0108817	0.0204425	GRB7	6
ZFP37	OK	negbinomial.size	1.63983e-05	4.89187e-05	ZFP37	33
MRPL33	OK	negbinomial.size	0.000574566	0.00136529	MRPL33	915
MIR3689C	OK	negbinomial.size	0.0956465	0.14495	MIR3689C	2
SNORA21	OK	negbinomial.size	0.203399	0.280318	SNORA21	29
RNASEK	OK	negbinomial.size	0.647462	0.73185	RNASEK	1074
PELO	OK	negbinomial.size	3.57046e-10	1.79839e-09	PELO	404
ARMC1	OK	negbinomial.size	0.000763969	0.00178112	ARMC1	552
GOLGA2P5	OK	negbinomial.size	0.00806585	0.0155594	GOLGA2P5	113
C9orf37	OK	negbinomial.size	0.118467	0.175157	C9orf37	348
TMEM66	OK	negbinomial.size	1.54903e-14	1.13295e-13	TMEM66	1085
SPRN	OK	negbinomial.size	0.107647	0.160911	SPRN	53
HBEGF	OK	negbinomial.size	8.72714e-07	3.07154e-06	HBEGF	230
BORA	OK	negbinomial.size	3.12392e-07	1.1618e-06	BORA	96
PI4KA	OK	negbinomial.size	2.21263e-10	1.13672e-09	PI4KA	630
MT1IP	OK	negbinomial.size	0.00142303	0.00316878	MT1IP	247
KRT16P1	OK	negbinomial.size	0.907345	0.944739	KRT16P1	1
POU2AF1	OK	negbinomial.size	0.0321512	0.0547337	POU2AF1	472
LEPRE1	OK	negbinomial.size	1.72943e-25	2.41031e-24	LEPRE1	640
MRPL12	OK	negbinomial.size	1.96214e-10	1.01392e-09	MRPL12	732
R3HDM4	OK	negbinomial.size	4.52946e-15	3.43661e-14	R3HDM4	274
LOC150776	OK	negbinomial.size	0.253607	0.338837	LOC150776	375
MIR192	OK	negbinomial.size	1	1	MIR192	0
LINC00222	OK	negbinomial.size	0.769507	0.830791	LINC00222	1
REP15	OK	negbinomial.size	0.388216	0.482696	REP15	41
ZC3H3	OK	negbinomial.size	4.66806e-07	1.70148e-06	ZC3H3	414
RASAL1	OK	negbinomial.size	4.34882e-19	4.24001e-18	RASAL1	82
DDAH1	OK	negbinomial.size	5.08592e-15	3.84038e-14	DDAH1	77
ACBD5	OK	negbinomial.size	5.84601e-06	1.85816e-05	ACBD5	613
TMC2	OK	negbinomial.size	0.486621	0.581496	TMC2	6
UGT2B15	OK	negbinomial.size	0.00943785	0.0179539	UGT2B15	210
TIPARP	OK	negbinomial.size	1.51249e-51	5.63541e-50	TIPARP	419
SAMD13	OK	negbinomial.size	3.77142e-07	1.38561e-06	SAMD13	89
CCDC137	OK	negbinomial.size	0.000134215	0.000351781	CCDC137	526
DNASE1L3	OK	negbinomial.size	0.129268	0.18883	DNASE1L3	3
LOC100507299	OK	negbinomial.size	1.68888e-05	5.02733e-05	LOC100507299	117
EXD2	OK	negbinomial.size	8.8568e-06	2.73846e-05	EXD2	341
TRIM72	OK	negbinomial.size	0.0422378	0.0699968	TRIM72	224
DBX2	OK	negbinomial.size	1	1	DBX2	0
IPO8	OK	negbinomial.size	0.266698	0.353637	IPO8	392
C21orf88	OK	negbinomial.size	0.26982	0.356516	C21orf88	146
SYNJ2BP-COX16	OK	negbinomial.size	0.0191317	0.0341966	SYNJ2BP-COX16	232
MAP3K14	OK	negbinomial.size	4.56368e-13	2.97331e-12	MAP3K14	291
DDX11L10	OK	negbinomial.size	0.484476	0.579309	DDX11L10	5
PAR4	OK	negbinomial.size	0.65772	0.741212	PAR4	2
ESRG	OK	negbinomial.size	7.9459e-07	2.81104e-06	ESRG	724
PIBF1	OK	negbinomial.size	2.87852e-12	1.76231e-11	PIBF1	380
LOC100506474	OK	negbinomial.size	0.0719483	0.112566	LOC100506474	186
CCNI2	OK	negbinomial.size	0.639903	0.724713	CCNI2	8
PDE6D	OK	negbinomial.size	0.00203592	0.00440847	PDE6D	487
ZNF117	OK	negbinomial.size	8.91327e-41	2.33178e-39	ZNF117	476
NKRF	OK	negbinomial.size	0.632469	0.717984	NKRF	161
CLK2	OK	negbinomial.size	0.0265347	0.0460452	CLK2	282
CCSER1	OK	negbinomial.size	0.349434	0.443597	CCSER1	60
TNFSF15	OK	negbinomial.size	0.0039987	0.00820121	TNFSF15	422
DUSP2	OK	negbinomial.size	1.82667e-06	6.16653e-06	DUSP2	135
SECISBP2	OK	negbinomial.size	2.11904e-05	6.2302e-05	SECISBP2	636
SPRTN	OK	negbinomial.size	0.000192913	0.000493817	SPRTN	355
PPAP2C	OK	negbinomial.size	3.78619e-34	7.80223e-33	PPAP2C	93
GABRR2	OK	negbinomial.size	0.0214294	0.0379451	GABRR2	15
URI1	OK	negbinomial.size	1.54832e-16	1.29703e-15	URI1	318
PIK3C3	OK	negbinomial.size	3.7055e-05	0.000105155	PIK3C3	541
PAG1	OK	negbinomial.size	9.16169e-14	6.29319e-13	PAG1	785
GNG10	OK	negbinomial.size	4.09728e-10	2.05254e-09	GNG10	866
CTSL1P8	OK	negbinomial.size	0.49541	0.589042	CTSL1P8	2
APOL4	OK	negbinomial.size	0.0149332	0.0273119	APOL4	730
SLC9C1	OK	negbinomial.size	0.021105	0.0374215	SLC9C1	23
C11orf34	OK	negbinomial.size	0.705146	0.78176	C11orf34	5
SNORA40	OK	negbinomial.size	0.0227658	0.0400742	SNORA40	38
GPCPD1	OK	negbinomial.size	6.71799e-09	2.9916e-08	GPCPD1	254
FLJ31813	OK	negbinomial.size	5.44422e-13	3.5252e-12	FLJ31813	287
ANKRD28	OK	negbinomial.size	4.4146e-14	3.12453e-13	ANKRD28	804
STMN3	OK	negbinomial.size	4.2388e-30	7.41607e-29	STMN3	275
RAB14	OK	negbinomial.size	0.0195764	0.0348984	RAB14	856
CDK2AP2	OK	negbinomial.size	9.76067e-21	1.04258e-19	CDK2AP2	740
SLC6A1-AS1	OK	negbinomial.size	1	1	SLC6A1-AS1	0
HDDC3	OK	negbinomial.size	0.000199708	0.000509855	HDDC3	284
CXCR2	OK	negbinomial.size	0.145701	0.209952	CXCR2	167
COMMD7	OK	negbinomial.size	1.84084e-05	5.45037e-05	COMMD7	507
EMBP1	OK	negbinomial.size	8.40795e-05	0.000226325	EMBP1	61
CXXC1	OK	negbinomial.size	1.35238e-11	7.79246e-11	CXXC1	441
LINC00696	OK	negbinomial.size	0.272568	0.359525	LINC00696	156
HMCN1	OK	negbinomial.size	2.77972e-35	6.01965e-34	HMCN1	629
ESYT3	OK	negbinomial.size	0.220517	0.300005	ESYT3	27
CD40	OK	negbinomial.size	8.09701e-17	6.90038e-16	CD40	104
DYNC1LI2	OK	negbinomial.size	0.000338394	0.000834746	DYNC1LI2	906
WHAMMP2	OK	negbinomial.size	0.685437	0.76547	WHAMMP2	426
LOC100507140	OK	negbinomial.size	0.723573	0.797086	LOC100507140	5
EFCAB7	OK	negbinomial.size	0.0750135	0.116842	EFCAB7	226
GDI1	OK	negbinomial.size	1.19432e-08	5.19e-08	GDI1	972
LOC646938	OK	negbinomial.size	0.519491	0.61316	LOC646938	5
VSNL1	OK	negbinomial.size	0.0830561	0.127892	VSNL1	11
HEPN1	OK	negbinomial.size	9.16747e-31	1.65493e-29	HEPN1	30
PIH1D1	OK	negbinomial.size	5.93579e-17	5.08598e-16	PIH1D1	551
RAET1G	OK	negbinomial.size	0.107041	0.160081	RAET1G	21
KRTAP5-9	OK	negbinomial.size	0.0482986	0.078854	KRTAP5-9	6
EFTUD2	OK	negbinomial.size	0.235993	0.318709	EFTUD2	859
FANCD2OS	OK	negbinomial.size	0.592643	0.681653	FANCD2OS	4
ZNF311	OK	negbinomial.size	0.0401968	0.0669756	ZNF311	85
HSPB11	OK	negbinomial.size	2.42541e-11	1.36415e-10	HSPB11	653
SCN4A	OK	negbinomial.size	0.724515	0.797086	SCN4A	8
OR2W3	OK	negbinomial.size	0.753539	0.820129	OR2W3	1
MED10	OK	negbinomial.size	6.19134e-13	3.99612e-12	MED10	538
ATP6V1G3	OK	negbinomial.size	1	1	ATP6V1G3	0
FAM135A	OK	negbinomial.size	0.507441	0.60115	FAM135A	127
ARHGAP4	OK	negbinomial.size	9.44688e-30	1.617e-28	ARHGAP4	237
EHMT2	OK	negbinomial.size	0.0760351	0.118233	EHMT2	388
UFD1L	OK	negbinomial.size	7.25478e-15	5.42992e-14	UFD1L	766
STRIP2	OK	negbinomial.size	5.15366e-78	3.89286e-76	STRIP2	806
NDUFAF6	OK	negbinomial.size	2.16867e-10	1.11465e-09	NDUFAF6	406
WTIP	OK	negbinomial.size	0.200582	0.277022	WTIP	31
COA5	OK	negbinomial.size	0.00130791	0.00292835	COA5	638
FLJ25363	OK	negbinomial.size	0.605348	0.693886	FLJ25363	164
ERMP1	OK	negbinomial.size	0.00574251	0.0114169	ERMP1	99
ACTL9	OK	negbinomial.size	1	1	ACTL9	0
THAP8	OK	negbinomial.size	8.79273e-14	6.05102e-13	THAP8	200
HACE1	OK	negbinomial.size	4.18064e-06	1.34996e-05	HACE1	166
C3orf20	OK	negbinomial.size	0.0697595	0.109653	C3orf20	8
SCD5	OK	negbinomial.size	0.00140467	0.00313104	SCD5	1041
LSG1	OK	negbinomial.size	0.317517	0.409071	LSG1	768
KTN1-AS1	OK	negbinomial.size	0.00864042	0.0165481	KTN1-AS1	73
MAL	OK	negbinomial.size	2.02964e-17	1.79752e-16	MAL	109
GPR22	OK	negbinomial.size	4.82688e-10	2.39956e-09	GPR22	159
WDR5B	OK	negbinomial.size	0.000481451	0.00115783	WDR5B	654
RD3	OK	negbinomial.size	0.858155	0.906789	RD3	179
GRIN2C	OK	negbinomial.size	0.0348332	0.0587867	GRIN2C	9
ARMC8	OK	negbinomial.size	0.0626119	0.0994351	ARMC8	665
SLC47A1	OK	negbinomial.size	3.64648e-06	1.1863e-05	SLC47A1	331
DMPK	OK	negbinomial.size	0.0251376	0.0438515	DMPK	166
MTRNR2L6	OK	negbinomial.size	3.7537e-23	4.62824e-22	MTRNR2L6	1167
DHRS13	OK	negbinomial.size	7.35124e-08	2.93413e-07	DHRS13	180
C18orf63	OK	negbinomial.size	0.846803	0.895734	C18orf63	4
SMC1A	OK	negbinomial.size	1.20293e-06	4.15924e-06	SMC1A	650
SH3RF3-AS1	OK	negbinomial.size	0.688173	0.767248	SH3RF3-AS1	39
KRTAP17-1	OK	negbinomial.size	0.188488	0.262621	KRTAP17-1	3
SMYD5	OK	negbinomial.size	0.0844368	0.129793	SMYD5	366
TUSC2	OK	negbinomial.size	0.062526	0.0993058	TUSC2	630
CRHR2	OK	negbinomial.size	0.466144	0.560926	CRHR2	8
CCDC155	OK	negbinomial.size	0.159881	0.227848	CCDC155	7
SLC22A20	OK	negbinomial.size	0.631225	0.71686	SLC22A20	80
LOC415056	OK	negbinomial.size	0.863284	0.910079	LOC415056	1
PDZD9	OK	negbinomial.size	0.164527	0.233493	PDZD9	20
KIR3DL2	OK	negbinomial.size	0.509983	0.603547	KIR3DL2	5
GAGE12J	OK	negbinomial.size	0.0168542	0.0304679	GAGE12J	3
CCDC104	OK	negbinomial.size	0.00247012	0.00526419	CCDC104	644
ATP2C1	OK	negbinomial.size	0.0133374	0.0246336	ATP2C1	612
TMEM230	OK	negbinomial.size	2.2842e-12	1.41054e-11	TMEM230	1036
MAMSTR	OK	negbinomial.size	0.000290588	0.000725144	MAMSTR	81
KRTAP10-1	OK	negbinomial.size	0.77058	0.830791	KRTAP10-1	2
CROT	OK	negbinomial.size	0.00201409	0.00436334	CROT	240
PABPC3	OK	negbinomial.size	0.69943	0.776046	PABPC3	109
EGR1	OK	negbinomial.size	5.61101e-72	3.77456e-70	EGR1	957
THSD1	OK	negbinomial.size	0.00975395	0.0185078	THSD1	38
KHK	OK	negbinomial.size	4.47782e-06	1.44255e-05	KHK	120
SLC12A2	OK	negbinomial.size	1.7683e-10	9.18257e-10	SLC12A2	859
CD58	OK	negbinomial.size	7.30568e-56	3.14571e-54	CD58	824
TMEM8A	OK	negbinomial.size	1.61572e-09	7.67199e-09	TMEM8A	363
IFNL3	OK	negbinomial.size	1	1	IFNL3	0
STOX2	OK	negbinomial.size	0.000261535	0.000657311	STOX2	149
DNAH1	OK	negbinomial.size	0.0131689	0.0243427	DNAH1	147
ZIC4	OK	negbinomial.size	0.0454227	0.0746877	ZIC4	6
MIR3685	OK	negbinomial.size	1	1	MIR3685	0
OR1G1	OK	negbinomial.size	0.540605	0.632417	OR1G1	1
RNASEK-C17orf49	OK	negbinomial.size	0.237362	0.320314	RNASEK-C17orf49	6
PSMC6	OK	negbinomial.size	3.08746e-06	1.01367e-05	PSMC6	737
PROKR1	OK	negbinomial.size	0.907345	0.944739	PROKR1	1
ABCB1	OK	negbinomial.size	0.102409	0.154091	ABCB1	11
CTAGE7P	OK	negbinomial.size	0.534149	0.627583	CTAGE7P	13
TMEM252	OK	negbinomial.size	0.236082	0.318751	TMEM252	2
TRAT1	OK	negbinomial.size	0.203442	0.28036	TRAT1	11
LOC100128568	OK	negbinomial.size	0.480188	0.575082	LOC100128568	5
STRADA	OK	negbinomial.size	1.05256e-07	4.12306e-07	STRADA	446
LLGL1	OK	negbinomial.size	1.60042e-09	7.60095e-09	LLGL1	644
GAGE12C	OK	negbinomial.size	0.000773846	0.00180206	GAGE12C	6
USP54	OK	negbinomial.size	1.4469e-26	2.13627e-25	USP54	777
MTF1	OK	negbinomial.size	0.00245468	0.00523634	MTF1	544
PAGE2B	OK	negbinomial.size	6.24768e-53	2.43869e-51	PAGE2B	80
ITGB7	OK	negbinomial.size	8.23028e-08	3.26789e-07	ITGB7	62
CCDC81	OK	negbinomial.size	0.016623	0.0300892	CCDC81	14
PRH1	OK	negbinomial.size	0.0056905	0.0113329	PRH1	31
CHKB	OK	negbinomial.size	9.48004e-14	6.49775e-13	CHKB	419
SCUBE1	OK	negbinomial.size	0.00184697	0.00402652	SCUBE1	24
ZSCAN10	OK	negbinomial.size	0.753539	0.820129	ZSCAN10	1
HUWE1	OK	negbinomial.size	3.57233e-06	1.16303e-05	HUWE1	1014
CDH17	OK	negbinomial.size	0.00120875	0.00272702	CDH17	131
CD180	OK	negbinomial.size	0.654952	0.738619	CD180	5
IL17A	OK	negbinomial.size	0.442724	0.538579	IL17A	3
TMPO	OK	negbinomial.size	5.55532e-05	0.000153573	TMPO	674
LYRM5	OK	negbinomial.size	1.80397e-08	7.6839e-08	LYRM5	446
KIAA1524	OK	negbinomial.size	1.86917e-11	1.06291e-10	KIAA1524	144
GNAT3	OK	negbinomial.size	0.189888	0.264282	GNAT3	2
HDGFRP3	OK	negbinomial.size	1.25734e-42	3.48714e-41	HDGFRP3	236
ACCS	OK	negbinomial.size	4.66954e-16	3.79809e-15	ACCS	350
RRAS2	OK	negbinomial.size	0.000722509	0.00169034	RRAS2	172
OXCT1	OK	negbinomial.size	1.47598e-22	1.76194e-21	OXCT1	428
LTBP2	OK	negbinomial.size	0.0133997	0.0247424	LTBP2	32
MANSC4	OK	negbinomial.size	0.000418044	0.00101505	MANSC4	6
SV2B	OK	negbinomial.size	0.0209916	0.0372294	SV2B	338
PKD1L2	OK	negbinomial.size	1.42926e-11	8.2226e-11	PKD1L2	140
MAP10	OK	negbinomial.size	0.0704047	0.110605	MAP10	16
CYP2A6	OK	negbinomial.size	0.572155	0.661388	CYP2A6	2
PPM1M	OK	negbinomial.size	7.03521e-09	3.12469e-08	PPM1M	194
LOC100132356	OK	negbinomial.size	0.00164792	0.003627	LOC100132356	229
ZNF502	OK	negbinomial.size	9.07321e-06	2.80067e-05	ZNF502	58
GP6	OK	negbinomial.size	0.585039	0.674134	GP6	243
CRYBA2	OK	negbinomial.size	0.243193	0.326876	CRYBA2	1
LEF1	OK	negbinomial.size	3.04931e-27	4.65751e-26	LEF1	630
LOC100289495	OK	negbinomial.size	0.010302	0.0194625	LOC100289495	579
EYA1	OK	negbinomial.size	6.99835e-40	1.78236e-38	EYA1	144
EPS8L1	OK	negbinomial.size	6.79796e-09	3.02478e-08	EPS8L1	99
SERPINB2	OK	negbinomial.size	0.777307	0.836942	SERPINB2	4
MAPK14	OK	negbinomial.size	0.0415959	0.0690468	MAPK14	265
TOB1-AS1	OK	negbinomial.size	0.000593154	0.00140568	TOB1-AS1	49
GTF2F2	OK	negbinomial.size	1.1157e-22	1.33764e-21	GTF2F2	703
PLA1A	OK	negbinomial.size	5.3306e-37	1.22129e-35	PLA1A	281
PPP1R42	OK	negbinomial.size	0.563892	0.655844	PPP1R42	2
HPR	OK	negbinomial.size	0.0120222	0.0224026	HPR	5
SATB2	OK	negbinomial.size	0.868076	0.914362	SATB2	170
MIR378E	OK	negbinomial.size	1	1	MIR378E	0
KCNJ9	OK	negbinomial.size	0.0378275	0.0633617	KCNJ9	15
RRP36	OK	negbinomial.size	0.00129153	0.00289464	RRP36	142
MOCS3	OK	negbinomial.size	0.0302209	0.0518247	MOCS3	650
PPHLN1	OK	negbinomial.size	0.0954228	0.14466	PPHLN1	745
FLJ45513	OK	negbinomial.size	0.831132	0.883678	FLJ45513	65
HIST1H2BN	OK	negbinomial.size	6.45207e-06	2.03734e-05	HIST1H2BN	100
RAPGEF1	OK	negbinomial.size	0.000822471	0.00190866	RAPGEF1	339
MAP3K8	OK	negbinomial.size	0.000115167	0.000303749	MAP3K8	93
DLG4	OK	negbinomial.size	0.0195819	0.0349056	DLG4	54
STC1	OK	negbinomial.size	3.50929e-13	2.30742e-12	STC1	67
NCCRP1	OK	negbinomial.size	0.0349803	0.059008	NCCRP1	206
LOC100505841	OK	negbinomial.size	1	1	LOC100505841	0
EFCAB14	OK	negbinomial.size	0.000746043	0.00174116	EFCAB14	784
DDX26B	OK	negbinomial.size	5.42115e-15	4.08515e-14	DDX26B	192
CPSF3	OK	negbinomial.size	3.65643e-06	1.18936e-05	CPSF3	585
TMEM14A	OK	negbinomial.size	1.84617e-05	5.46541e-05	TMEM14A	742
LOC100499405	OK	negbinomial.size	2.35116e-42	6.44805e-41	LOC100499405	264
MYH3	OK	negbinomial.size	0.00508205	0.0102139	MYH3	21
LOC100506136	OK	negbinomial.size	0.239368	0.322775	LOC100506136	28
GPKOW	OK	negbinomial.size	0.000308831	0.000766949	GPKOW	531
YY1AP1	OK	negbinomial.size	4.61637e-14	3.26212e-13	YY1AP1	709
SULT1A1	OK	negbinomial.size	2.80739e-40	7.28407e-39	SULT1A1	234
SPON1	OK	negbinomial.size	0.576198	0.665506	SPON1	19
HOGA1	OK	negbinomial.size	0.000910246	0.00209762	HOGA1	519
RAB23	OK	negbinomial.size	0.011318	0.0212099	RAB23	141
PLA2G4A	OK	negbinomial.size	6.85508e-14	4.76647e-13	PLA2G4A	291
MAPRE3	OK	negbinomial.size	6.59035e-05	0.000180427	MAPRE3	276
OR2A5	OK	negbinomial.size	0.0098452	0.0186665	OR2A5	5
ZNF516	OK	negbinomial.size	1.87985e-14	1.36678e-13	ZNF516	372
MIR2116	OK	negbinomial.size	1	1	MIR2116	0
GGPS1	OK	negbinomial.size	0.0209034	0.0370789	GGPS1	829
EXOC3L2	OK	negbinomial.size	0.000809861	0.00188137	EXOC3L2	482
MAP2K2	OK	negbinomial.size	1.11047e-19	1.12326e-18	MAP2K2	402
HIST1H2BB	OK	negbinomial.size	0.0406927	0.0677303	HIST1H2BB	11
RNF19B	OK	negbinomial.size	0.589523	0.678664	RNF19B	220
ANO2	OK	negbinomial.size	0.912001	0.949139	ANO2	5
TLR8	OK	negbinomial.size	0.74485	0.813392	TLR8	4
PCDHA9	OK	negbinomial.size	2.93558e-07	1.09581e-06	PCDHA9	621
CARS2	OK	negbinomial.size	2.19456e-09	1.02837e-08	CARS2	222
ARHGEF35	OK	negbinomial.size	3.7113e-19	3.6409e-18	ARHGEF35	135
RHAG	OK	negbinomial.size	0.83337	0.883678	RHAG	1
OR2AK2	OK	negbinomial.size	0.000178754	0.000460343	OR2AK2	10
CLUL1	OK	negbinomial.size	0.000328652	0.000812344	CLUL1	16
UNK	OK	negbinomial.size	4.37931e-09	1.98735e-08	UNK	527
EXOC8	OK	negbinomial.size	4.28332e-05	0.00012044	EXOC8	315
LOC338963	OK	negbinomial.size	1	1	LOC338963	0
MIR548AN	OK	negbinomial.size	0.0539332	0.0871596	MIR548AN	1
MAML3	OK	negbinomial.size	8.62149e-20	8.77292e-19	MAML3	496
SAMD1	OK	negbinomial.size	0.0525345	0.0850917	SAMD1	66
RSPO4	OK	negbinomial.size	0.760076	0.824729	RSPO4	3
LDHA	OK	negbinomial.size	7.96027e-06	2.47961e-05	LDHA	1136
MRPL20	OK	negbinomial.size	0.0625057	0.0992861	MRPL20	874
FAM229B	OK	negbinomial.size	5.6831e-17	4.87513e-16	FAM229B	534
PHF19	OK	negbinomial.size	2.76708e-05	7.9876e-05	PHF19	295
ATP5S	OK	negbinomial.size	0.000756573	0.00176499	ATP5S	608
TTC5	OK	negbinomial.size	2.44648e-08	1.02704e-07	TTC5	266
XKR5	OK	negbinomial.size	0.0412005	0.0684829	XKR5	484
TEX28	OK	negbinomial.size	0.207564	0.285392	TEX28	5
XAGE1C	OK	negbinomial.size	4.7067e-278	7.44062e-275	XAGE1C	584
TCTN1	OK	negbinomial.size	9.41721e-10	4.55567e-09	TCTN1	599
RBM14-RBM4	OK	negbinomial.size	2.08753e-06	6.99171e-06	RBM14-RBM4	301
LOC442459	OK	negbinomial.size	0.6085	0.696345	LOC442459	12
SPDYE3	OK	negbinomial.size	0.0928315	0.141237	SPDYE3	197
PPP2R5C	OK	negbinomial.size	2.95095e-07	1.1008e-06	PPP2R5C	680
CAPG	OK	negbinomial.size	9.75695e-110	1.34963e-107	CAPG	717
MPZL1	OK	negbinomial.size	9.86487e-51	3.60279e-49	MPZL1	657
VPS9D1	OK	negbinomial.size	0.0540969	0.0873858	VPS9D1	66
ARSB	OK	negbinomial.size	0.00577198	0.0114673	ARSB	636
TDH	OK	negbinomial.size	0.651464	0.735435	TDH	2
TSSK3	OK	negbinomial.size	0.0037546	0.00774074	TSSK3	66
PARPBP	OK	negbinomial.size	6.07319e-09	2.72034e-08	PARPBP	96
ANKRD30BL	OK	negbinomial.size	0.000265991	0.000667601	ANKRD30BL	515
CRISPLD1	OK	negbinomial.size	7.67627e-15	5.73375e-14	CRISPLD1	285
PRR5-ARHGAP8	OK	negbinomial.size	0.371856	0.465494	PRR5-ARHGAP8	3
SNORA51	OK	negbinomial.size	0.0799831	0.123668	SNORA51	7
MAD1L1	OK	negbinomial.size	6.64128e-18	6.05374e-17	MAD1L1	632
SPIN4	OK	negbinomial.size	2.73061e-07	1.02292e-06	SPIN4	77
LOC283174	OK	negbinomial.size	0.852241	0.900797	LOC283174	6
AMPD1	OK	negbinomial.size	0.74485	0.813392	AMPD1	2
DPYSL5	OK	negbinomial.size	0.00013456	0.000352601	DPYSL5	414
INPP1	OK	negbinomial.size	0.0583339	0.0934253	INPP1	353
LOC643201	OK	negbinomial.size	0.97933	1	LOC643201	64
ANKRD11	OK	negbinomial.size	0.716364	0.792372	ANKRD11	749
NPAS4	OK	negbinomial.size	0.724515	0.797086	NPAS4	3
NFKBID	OK	negbinomial.size	0.194332	0.269484	NFKBID	103
RNASE9	OK	negbinomial.size	0.00254556	0.00541142	RNASE9	3
GUCY2D	OK	negbinomial.size	0.632276	0.717801	GUCY2D	8
CPM	OK	negbinomial.size	7.96442e-10	3.87915e-09	CPM	942
LOC400654	OK	negbinomial.size	0.578123	0.667241	LOC400654	3
UOX	OK	negbinomial.size	0.815704	0.872302	UOX	8
SLC26A4	OK	negbinomial.size	0.000870602	0.0020136	SLC26A4	379
PLD5	OK	negbinomial.size	0.637321	0.722454	PLD5	5
SIPA1L1	OK	negbinomial.size	8.89512e-13	5.68453e-12	SIPA1L1	314
FBXO5	OK	negbinomial.size	0.0241137	0.042222	FBXO5	134
DPYS	OK	negbinomial.size	0.660632	0.743925	DPYS	3
ATG4D	OK	negbinomial.size	1.72718e-05	5.13446e-05	ATG4D	98
LINC00700	OK	negbinomial.size	0.244806	0.328546	LINC00700	306
TGM3	OK	negbinomial.size	1	1	TGM3	1
PWRN1	OK	negbinomial.size	0.268205	0.354723	PWRN1	4
MTCH1	OK	negbinomial.size	2.32186e-09	1.08504e-08	MTCH1	839
HK1	OK	negbinomial.size	5.15909e-37	1.18445e-35	HK1	531
CDC26	OK	negbinomial.size	0.243871	0.327568	CDC26	580
GALNT12	OK	negbinomial.size	0.0164089	0.0297382	GALNT12	40
TTTY2B	OK	negbinomial.size	0.6085	0.696345	TTTY2B	7
MRPL35	OK	negbinomial.size	4.05923e-05	0.000114517	MRPL35	559
SNORD5	OK	negbinomial.size	1	1	SNORD5	0
TNKS	OK	negbinomial.size	4.55522e-05	0.000127583	TNKS	586
TICRR	OK	negbinomial.size	1.37081e-08	5.91516e-08	TICRR	71
DNAJC25-GNG10	OK	negbinomial.size	0.361001	0.45445	DNAJC25-GNG10	11
CXXC1P1	OK	negbinomial.size	0.386399	0.480815	CXXC1P1	2
ZNF497	OK	negbinomial.size	0.053303	0.0862545	ZNF497	288
MIR4454	OK	negbinomial.size	1	1	MIR4454	0
LINC00570	OK	negbinomial.size	0.334637	0.428326	LINC00570	5
SLC30A4	OK	negbinomial.size	0.521334	0.615073	SLC30A4	333
CDY1B	OK	negbinomial.size	0.319382	0.411082	CDY1B	2
TUB	OK	negbinomial.size	1.31575e-27	2.05072e-26	TUB	100
TRMT13	OK	negbinomial.size	0.000930335	0.00214035	TRMT13	342
ARHGEF18	OK	negbinomial.size	5.44932e-06	1.73681e-05	ARHGEF18	273
KCNK1	OK	negbinomial.size	0.0925362	0.140854	KCNK1	3
ARRB1	OK	negbinomial.size	2.88211e-11	1.61118e-10	ARRB1	447
SCAMP5	OK	negbinomial.size	0.907875	0.945202	SCAMP5	68
RUNDC3B	OK	negbinomial.size	0.370123	0.463848	RUNDC3B	8
EREG	OK	negbinomial.size	0.00712614	0.013914	EREG	324
ZNF32-AS1	OK	negbinomial.size	0.301068	0.391517	ZNF32-AS1	13
IL17RB	OK	negbinomial.size	0.104545	0.156909	IL17RB	54
HOXA10-HOXA9	OK	negbinomial.size	0.45758	0.55228	HOXA10-HOXA9	1
ADAMTS20	OK	negbinomial.size	0.63496	0.720405	ADAMTS20	11
SNORD24	OK	negbinomial.size	0.00332944	0.00692744	SNORD24	3
LNX1-AS2	OK	negbinomial.size	0.818464	0.874873	LNX1-AS2	50
LINC00473	OK	negbinomial.size	1.2696e-22	1.51967e-21	LINC00473	652
MCAM	OK	negbinomial.size	7.37918e-151	2.20697e-148	MCAM	889
POLR3E	OK	negbinomial.size	0.00262055	0.00555537	POLR3E	495
OR7C1	OK	negbinomial.size	1.40546e-05	4.23552e-05	OR7C1	41
AQR	OK	negbinomial.size	0.22892	0.310154	AQR	436
PMS2L2	OK	negbinomial.size	0.0318235	0.0542284	PMS2L2	290
IPMK	OK	negbinomial.size	0.0287451	0.0494971	IPMK	107
CDCA7	OK	negbinomial.size	1.19152e-75	8.67459e-74	CDCA7	205
SNORD81	OK	negbinomial.size	7.28953e-13	4.68172e-12	SNORD81	9
CAMP	OK	negbinomial.size	6.04362e-139	1.46986e-136	CAMP	111
TBC1D26	OK	negbinomial.size	0.851146	0.899812	TBC1D26	7
GRHL3	OK	negbinomial.size	0.218465	0.297891	GRHL3	6
DCAF8L2	OK	negbinomial.size	0.127302	0.186303	DCAF8L2	9
ADAMTSL2	OK	negbinomial.size	0.0303826	0.0520496	ADAMTSL2	233
RPL13AP5	OK	negbinomial.size	1.31261e-19	1.31988e-18	RPL13AP5	1129
DENND5B	OK	negbinomial.size	0.167527	0.23705	DENND5B	396
CLMN	OK	negbinomial.size	3.79449e-16	3.10003e-15	CLMN	589
UGT1A4	OK	negbinomial.size	0.592643	0.681653	UGT1A4	2
AACSP1	OK	negbinomial.size	3.9261e-05	0.00011103	AACSP1	81
SSTR3	OK	negbinomial.size	0.17366	0.244587	SSTR3	1
MAGEA5	OK	negbinomial.size	0.498259	0.591838	MAGEA5	13
OVOL2	OK	negbinomial.size	0.884406	0.929689	OVOL2	2
RBL2	OK	negbinomial.size	0.00885197	0.0169269	RBL2	617
PYGO2	OK	negbinomial.size	0.00386387	0.00794604	PYGO2	483
PPP1R10	OK	negbinomial.size	1.45017e-08	6.24053e-08	PPP1R10	783
MIR623	OK	negbinomial.size	0.267015	0.353825	MIR623	1
CSE1L	OK	negbinomial.size	1.12812e-06	3.91526e-06	CSE1L	794
RDH16	OK	negbinomial.size	0.0828893	0.127695	RDH16	7
LCA5	OK	negbinomial.size	0.000174014	0.000448815	LCA5	118
ASRGL1	OK	negbinomial.size	5.07164e-22	5.87058e-21	ASRGL1	374
TOM1	OK	negbinomial.size	6.40795e-06	2.02428e-05	TOM1	718
LOC645434	OK	negbinomial.size	0.517926	0.611639	LOC645434	2
PTX3	OK	negbinomial.size	8.38629e-13	5.36897e-12	PTX3	28
SPANXB2	OK	negbinomial.size	0.668751	0.749825	SPANXB2	3
SCGB3A1	OK	negbinomial.size	1	1	SCGB3A1	0
MRPL50	OK	negbinomial.size	6.24039e-08	2.50931e-07	MRPL50	474
SLC26A11	OK	negbinomial.size	0.00716518	0.0139853	SLC26A11	430
RCAN3	OK	negbinomial.size	0.00167173	0.00367451	RCAN3	451
LOC100132077	OK	negbinomial.size	0.0183768	0.0329618	LOC100132077	388
STYX	OK	negbinomial.size	1.41356e-06	4.84513e-06	STYX	800
POM121L2	OK	negbinomial.size	0.907345	0.944739	POM121L2	2
CINP	OK	negbinomial.size	7.84246e-12	4.63222e-11	CINP	490
2022-03-07	OK	negbinomial.size	0.000329721	0.000814531	2022-03-07	705
LOC100130992	OK	negbinomial.size	0.2863	0.374912	LOC100130992	13
VCX	OK	negbinomial.size	1.90763e-38	4.58909e-37	VCX	47
PFKM	OK	negbinomial.size	0.0228487	0.0402105	PFKM	751
SGMS1	OK	negbinomial.size	2.06835e-38	4.97032e-37	SGMS1	334
RIOK3	OK	negbinomial.size	3.65488e-05	0.000103811	RIOK3	875
C1orf110	OK	negbinomial.size	0.821454	0.87742	C1orf110	7
HERC2P4	OK	negbinomial.size	0.00159144	0.00351303	HERC2P4	797
PPP1R12C	OK	negbinomial.size	0.00219241	0.00471917	PPP1R12C	109
GRAMD4	OK	negbinomial.size	1.85638e-05	5.49417e-05	GRAMD4	290
GOLGA8S	OK	negbinomial.size	0.0857123	0.131516	GOLGA8S	122
ATG9A	OK	negbinomial.size	0.0214727	0.0380126	ATG9A	599
MRPS26	OK	negbinomial.size	7.43143e-07	2.63747e-06	MRPS26	691
HMGA1P7	OK	negbinomial.size	0.724768	0.797086	HMGA1P7	1
TMEM40	OK	negbinomial.size	0.00920759	0.0175538	TMEM40	131
ELP3	OK	negbinomial.size	0.00016775	0.000433769	ELP3	651
ZNF787	OK	negbinomial.size	0.405969	0.501305	ZNF787	31
USP17L22	OK	negbinomial.size	0.107964	0.161266	USP17L22	14
GPAT2	OK	negbinomial.size	7.139e-17	6.09406e-16	GPAT2	181
HIAT1	OK	negbinomial.size	2.71515e-09	1.26084e-08	HIAT1	656
PELI1	OK	negbinomial.size	5.1164e-08	2.07697e-07	PELI1	454
C8orf34	OK	negbinomial.size	0.300641	0.390985	C8orf34	8
PPT1	OK	negbinomial.size	0.0126776	0.0235071	PPT1	1013
SLC35C2	OK	negbinomial.size	0.000169355	0.000437716	SLC35C2	626
DEFB131	OK	negbinomial.size	0.183907	0.257235	DEFB131	3
MUC4	OK	negbinomial.size	0.420599	0.516203	MUC4	8
RFC4	OK	negbinomial.size	5.62959e-12	3.36377e-11	RFC4	337
SNORD34	OK	negbinomial.size	0.132521	0.193008	SNORD34	3
GNB2	OK	negbinomial.size	0.0426288	0.0705761	GNB2	560
NUP50	OK	negbinomial.size	6.09972e-18	5.57156e-17	NUP50	890
SULT4A1	OK	negbinomial.size	0.259725	0.345884	SULT4A1	7
KAT2A	OK	negbinomial.size	3.68605e-05	0.000104643	KAT2A	350
C7	OK	negbinomial.size	0.000992854	0.00227449	C7	222
CCDC130	OK	negbinomial.size	7.43146e-25	1.00595e-23	CCDC130	468
ARRDC4	OK	negbinomial.size	2.53144e-05	7.35439e-05	ARRDC4	233
RQCD1	OK	negbinomial.size	3.17411e-33	6.32878e-32	RQCD1	804
GLYCTK	OK	negbinomial.size	0.000112917	0.000298219	GLYCTK	203
MTUS1	OK	negbinomial.size	0.000393001	0.000958129	MTUS1	756
MIR626	OK	negbinomial.size	1	1	MIR626	0
AKAP17A	OK	negbinomial.size	0.275336	0.362615	AKAP17A	201
LEMD3	OK	negbinomial.size	0.00788018	0.0152371	LEMD3	303
PLEKHF2	OK	negbinomial.size	1.53988e-33	3.11809e-32	PLEKHF2	526
GAGE2D	OK	negbinomial.size	0.0525264	0.0850848	GAGE2D	2
RFPL1-AS1	OK	negbinomial.size	0.00249782	0.00531811	RFPL1-AS1	575
HOXA7	OK	negbinomial.size	2.13387e-14	1.54386e-13	HOXA7	39
GTF3C2	OK	negbinomial.size	0.484271	0.57922	GTF3C2	564
DYNLRB2	OK	negbinomial.size	0.5331	0.626784	DYNLRB2	2
DIMT1	OK	negbinomial.size	2.66453e-08	1.11393e-07	DIMT1	525
CNOT10	OK	negbinomial.size	0.00105812	0.0024088	CNOT10	517
MR1	OK	negbinomial.size	6.59916e-05	0.000180602	MR1	902
FFAR1	OK	negbinomial.size	0.469797	0.564637	FFAR1	2
STX16-NPEPL1	OK	negbinomial.size	0.16125	0.229475	STX16-NPEPL1	128
SLITRK6	OK	negbinomial.size	0.846594	0.895734	SLITRK6	7
LIX1	OK	negbinomial.size	0.0434296	0.0717677	LIX1	97
ATL3	OK	negbinomial.size	4.47322e-05	0.000125477	ATL3	375
F8	OK	negbinomial.size	1.04879e-10	5.54547e-10	F8	178
KPNA5	OK	negbinomial.size	0.000209793	0.000533573	KPNA5	159
ACHE	OK	negbinomial.size	0.0383712	0.0641849	ACHE	18
TCAIM	OK	negbinomial.size	0.00240136	0.00513051	TCAIM	430
TNFRSF12A	OK	negbinomial.size	2.21078e-75	1.5886e-73	TNFRSF12A	572
EGR3	OK	negbinomial.size	3.88315e-40	1.00049e-38	EGR3	451
C5orf54	OK	negbinomial.size	0.0105536	0.019892	C5orf54	202
SERPIND1	OK	negbinomial.size	0.00819067	0.0157755	SERPIND1	50
OASL	OK	negbinomial.size	0.0173896	0.0313486	OASL	32
LOC100507373	OK	negbinomial.size	0.690586	0.769047	LOC100507373	331
IFRD1	OK	negbinomial.size	2.47386e-11	1.39069e-10	IFRD1	944
WDFY1	OK	negbinomial.size	4.51488e-30	7.87418e-29	WDFY1	923
[truncated: 20,133 more rows]
