# Supplementary material for: Construction and Validation of a Ferroptosis-Related Prognostic Signature for Melanoma Based on Single-Cell RNA Sequencing
Source: Front Cell Dev Biol. 2022 Mar 3;10:818457. doi: 10.3389/fcell.2022.818457 (PMC8927698; doi:10.3389/fcell.2022.818457)
Supplement: Supplementary file 2 [file Table3.XLS]

## Sheet: Table S3-Pseudotime.monocle.DEG
	status	family	pval	qval	gene_short_name	num_cells_expressed	use_for_ordering
C9orf152	OK	negbinomial.size	0.734814	0.841434	C9orf152	10	FALSE
RPS11	OK	negbinomial.size	1.50206e-12	1.6196e-11	RPS11	1145	FALSE
ELMO2	OK	negbinomial.size	0.711543	0.822958	ELMO2	527	FALSE
CREB3L1	OK	negbinomial.size	0.0416927	0.0897794	CREB3L1	1	FALSE
PNMA1	OK	negbinomial.size	7.22822e-06	3.55306e-05	PNMA1	529	FALSE
MMP2	OK	negbinomial.size	1.8242e-35	7.87932e-34	MMP2	129	TRUE
TMEM216	OK	negbinomial.size	2.12612e-14	2.66686e-13	TMEM216	176	FALSE
TRAF3IP2-AS1	OK	negbinomial.size	0.016083	0.0395942	TRAF3IP2-AS1	827	FALSE
LRRC37A5P	OK	negbinomial.size	0.967304	1	LRRC37A5P	1	FALSE
LOC653712	OK	negbinomial.size	0.838269	0.920975	LOC653712	60	FALSE
C10orf90	OK	negbinomial.size	4.7953e-08	3.19133e-07	C10orf90	402	FALSE
ZHX3	OK	negbinomial.size	0.00139291	0.00452671	ZHX3	498	FALSE
ERCC5	OK	negbinomial.size	4.43395e-21	9.04583e-20	ERCC5	342	TRUE
GPR98	OK	negbinomial.size	0.0195905	0.0469642	GPR98	54	FALSE
RXFP3	OK	negbinomial.size	0.194569	0.314884	RXFP3	8	FALSE
CTAGE10P	OK	negbinomial.size	0.555774	0.687259	CTAGE10P	9	FALSE
APBB2	OK	negbinomial.size	1.91794e-07	1.18313e-06	APBB2	449	FALSE
KLHL13	OK	negbinomial.size	2.46944e-06	1.29688e-05	KLHL13	36	FALSE
KRTAP10-8	OK	negbinomial.size	1	1	KRTAP10-8	0	FALSE
PDCL3	OK	negbinomial.size	0.00625093	0.0172154	PDCL3	546	FALSE
AEN	OK	negbinomial.size	1.21906e-13	1.43631e-12	AEN	480	FALSE
FRG2	OK	negbinomial.size	0.268477	0.404123	FRG2	67	FALSE
DECR1	OK	negbinomial.size	0.0011928	0.00392949	DECR1	651	FALSE
SALL1	OK	negbinomial.size	0.949904	0.999625	SALL1	5	FALSE
GGT3P	OK	negbinomial.size	0.417284	0.560415	GGT3P	17	FALSE
CADM4	OK	negbinomial.size	3.05357e-07	1.82612e-06	CADM4	54	FALSE
RPS18	OK	negbinomial.size	0.00180495	0.0057097	RPS18	1169	FALSE
SLC10A7	OK	negbinomial.size	0.0126121	0.0320372	SLC10A7	203	FALSE
CFHR5	OK	negbinomial.size	1	1	CFHR5	4	FALSE
OR2K2	OK	negbinomial.size	0.0509909	0.106353	OR2K2	3	FALSE
BRIX1	OK	negbinomial.size	3.2229e-32	1.20396e-30	BRIX1	600	TRUE
LMAN1	OK	negbinomial.size	0.358738	0.499514	LMAN1	878	FALSE
CHD8	OK	negbinomial.size	0.0153884	0.0381261	CHD8	522	FALSE
SUMO1	OK	negbinomial.size	0.601172	0.727134	SUMO1	945	FALSE
GP1BA	OK	negbinomial.size	0.18997	0.309207	GP1BA	8	FALSE
BSN-AS2	OK	negbinomial.size	0.0468951	0.0991057	BSN-AS2	518	FALSE
BOLA3-AS1	OK	negbinomial.size	0.000232946	0.000892982	BOLA3-AS1	640	FALSE
UQCR11	OK	negbinomial.size	1.13017e-08	8.15453e-08	UQCR11	1054	FALSE
DDB1	OK	negbinomial.size	4.73412e-11	4.45132e-10	DDB1	1012	FALSE
MYO9B	OK	negbinomial.size	4.53009e-07	2.65175e-06	MYO9B	529	FALSE
MMP7	OK	negbinomial.size	0.380657	0.522871	MMP7	3	FALSE
CRNKL1	OK	negbinomial.size	0.754643	0.856765	CRNKL1	403	FALSE
XAB2	OK	negbinomial.size	1.61385e-06	8.72199e-06	XAB2	385	FALSE
RTN1	OK	negbinomial.size	0.0035583	0.0104546	RTN1	16	FALSE
KLHL14	OK	negbinomial.size	0.343824	0.483325	KLHL14	11	FALSE
ADAM21P1	OK	negbinomial.size	0.673995	0.790486	ADAM21P1	6	FALSE
TBX10	OK	negbinomial.size	0.386271	0.528836	TBX10	5	FALSE
ZBTB12	OK	negbinomial.size	0.894492	0.961723	ZBTB12	23	FALSE
UTY	OK	negbinomial.size	3.42523e-41	1.97263e-39	UTY	601	TRUE
CENPQ	OK	negbinomial.size	0.00463489	0.0132054	CENPQ	128	FALSE
ZAR1L	OK	negbinomial.size	0.278715	0.415419	ZAR1L	1	FALSE
DTNBP1	OK	negbinomial.size	0.0004402	0.00158835	DTNBP1	368	FALSE
KBTBD8	OK	negbinomial.size	0.00151485	0.00488852	KBTBD8	31	FALSE
ZEB1	OK	negbinomial.size	1.88792e-14	2.3817e-13	ZEB1	121	FALSE
ZG16	OK	negbinomial.size	0.0238991	0.0558225	ZG16	187	FALSE
PRKAG2-AS1	OK	negbinomial.size	2.7479e-07	1.6554e-06	PRKAG2-AS1	59	TRUE
FAT4	OK	negbinomial.size	0.12948	0.227855	FAT4	14	FALSE
LOC728040	OK	negbinomial.size	0.535441	0.669287	LOC728040	2	FALSE
LOC100216546	OK	negbinomial.size	5.80415e-07	3.34529e-06	LOC100216546	323	FALSE
MIER1	OK	negbinomial.size	0.428276	0.571043	MIER1	698	FALSE
CHD9	OK	negbinomial.size	1.11428e-06	6.16673e-06	CHD9	857	FALSE
STK16	OK	negbinomial.size	0.0774059	0.150227	STK16	409	FALSE
ARID3C	OK	negbinomial.size	0.859748	0.936986	ARID3C	3	FALSE
TOB2	OK	negbinomial.size	9.97521e-15	1.27737e-13	TOB2	778	FALSE
INIP	OK	negbinomial.size	4.80768e-07	2.80755e-06	INIP	757	FALSE
BANK1	OK	negbinomial.size	0.0333296	0.0742713	BANK1	12	FALSE
OR2V2	OK	negbinomial.size	0.151501	0.258822	OR2V2	3	FALSE
GRM2	OK	negbinomial.size	0.188653	0.307583	GRM2	3	FALSE
PROSC	OK	negbinomial.size	0.628826	0.751783	PROSC	593	FALSE
SPIN2B	OK	negbinomial.size	0.76991	0.867638	SPIN2B	217	FALSE
PIR	OK	negbinomial.size	0.643242	0.763774	PIR	831	TRUE
IPO9	OK	negbinomial.size	1.51329e-07	9.43821e-07	IPO9	963	FALSE
FLJ26850	OK	negbinomial.size	0.0741125	0.144941	FLJ26850	6	FALSE
EVC	OK	negbinomial.size	8.57071e-10	7.07244e-09	EVC	331	FALSE
CXCL13	OK	negbinomial.size	0.360369	0.50142	CXCL13	15	FALSE
KIAA1199	OK	negbinomial.size	1.1609e-31	4.22954e-30	KIAA1199	150	TRUE
EHHADH-AS1	OK	negbinomial.size	0.802299	0.89294	EHHADH-AS1	25	FALSE
SORL1	OK	negbinomial.size	1.92873e-07	1.18946e-06	SORL1	147	FALSE
NAT10	OK	negbinomial.size	0.00231532	0.00712841	NAT10	503	FALSE
CHD1	OK	negbinomial.size	0.0592527	0.12055	CHD1	758	FALSE
SYN3	OK	negbinomial.size	0.174623	0.289684	SYN3	119	FALSE
LINC00210	OK	negbinomial.size	0.753683	0.856031	LINC00210	4	FALSE
SLC22A2	OK	negbinomial.size	0.146572	0.252085	SLC22A2	4	FALSE
SERPINF1	OK	negbinomial.size	2.77837e-163	3.23387e-160	SERPINF1	339	TRUE
WDR34	OK	negbinomial.size	0.000137124	0.000546593	WDR34	571	FALSE
OR7A17	OK	negbinomial.size	0.00749148	0.0202288	OR7A17	7	FALSE
POTED	OK	negbinomial.size	0.944204	0.995902	POTED	7	FALSE
EPT1	OK	negbinomial.size	0.731889	0.839247	EPT1	465	FALSE
LHB	OK	negbinomial.size	0.00195026	0.00611772	LHB	35	FALSE
TAOK3	OK	negbinomial.size	0.000325725	0.00121106	TAOK3	753	FALSE
STK25	OK	negbinomial.size	0.163001	0.274481	STK25	418	FALSE
OR10X1	OK	negbinomial.size	0.0994314	0.184381	OR10X1	3	FALSE
CDC25B	OK	negbinomial.size	0.102344	0.18888	CDC25B	424	TRUE
BMP3	OK	negbinomial.size	0.0304647	0.0687903	BMP3	96	FALSE
TMEM180	OK	negbinomial.size	0.00325593	0.00964878	TMEM180	332	FALSE
MAP1LC3C	OK	negbinomial.size	0.00570178	0.015875	MAP1LC3C	680	FALSE
MIR564	OK	negbinomial.size	0.156319	0.265511	MIR564	3	FALSE
CRYGC	OK	negbinomial.size	1	1	CRYGC	0	FALSE
POU3F1	OK	negbinomial.size	0.924505	0.982863	POU3F1	57	FALSE
HIGD1B	OK	negbinomial.size	0.923495	0.98221	HIGD1B	9	FALSE
USP6NL	OK	negbinomial.size	2.30085e-24	5.80861e-23	USP6NL	484	TRUE
LINC00460	OK	negbinomial.size	0.131268	0.23031	LINC00460	8	FALSE
ABCD4	OK	negbinomial.size	0.000923101	0.003111	ABCD4	509	FALSE
C11orf93	OK	negbinomial.size	0.886172	0.955667	C11orf93	8	FALSE
TEK	OK	negbinomial.size	0.681756	0.797328	TEK	4	FALSE
SLC25A46	OK	negbinomial.size	1.72416e-11	1.69015e-10	SLC25A46	448	FALSE
LARP7	OK	negbinomial.size	0.200997	0.322877	LARP7	573	FALSE
CD160	OK	negbinomial.size	0.0536179	0.110964	CD160	24	FALSE
MT1JP	OK	negbinomial.size	0.00021278	0.000822373	MT1JP	34	FALSE
PHF20	OK	negbinomial.size	0.18399	0.301693	PHF20	644	FALSE
CPNE4	OK	negbinomial.size	0.313982	0.451476	CPNE4	1	FALSE
HNF1A-AS1	OK	negbinomial.size	0.0433292	0.0927704	HNF1A-AS1	758	FALSE
GTPBP1	OK	negbinomial.size	4.81081e-07	2.80863e-06	GTPBP1	751	FALSE
RAB33B	OK	negbinomial.size	0.214441	0.338983	RAB33B	685	FALSE
GLUD1P7	OK	negbinomial.size	0.234921	0.364069	GLUD1P7	744	FALSE
ALDOC	OK	negbinomial.size	0.957921	1	ALDOC	375	FALSE
ZNF212	OK	negbinomial.size	0.681884	0.797328	ZNF212	229	FALSE
NUDT1	OK	negbinomial.size	2.8565e-10	2.48218e-09	NUDT1	399	FALSE
FAM170B-AS1	OK	negbinomial.size	0.36031	0.501369	FAM170B-AS1	2	FALSE
RFPL2	OK	negbinomial.size	3.93442e-15	5.20393e-14	RFPL2	93	TRUE
ZNF83	OK	negbinomial.size	0.602506	0.728286	ZNF83	338	FALSE
IPW	OK	negbinomial.size	0.571193	0.700528	IPW	196	FALSE
MIR630	OK	negbinomial.size	1	1	MIR630	0	FALSE
GDPD5	OK	negbinomial.size	0.657151	0.775915	GDPD5	195	FALSE
PDCD4	OK	negbinomial.size	0.69929	0.812355	PDCD4	760	FALSE
CEP350	OK	negbinomial.size	0.884415	0.954536	CEP350	810	FALSE
ARL14EPL	OK	negbinomial.size	1	1	ARL14EPL	0	FALSE
OR10A2	OK	negbinomial.size	0.846875	0.92739	OR10A2	5	FALSE
CST7	OK	negbinomial.size	1.37479e-23	3.30113e-22	CST7	50	TRUE
SELL	OK	negbinomial.size	0.0495648	0.103819	SELL	44	FALSE
CIAO1	OK	negbinomial.size	0.00891833	0.023592	CIAO1	1090	FALSE
RNF223	OK	negbinomial.size	1	1	RNF223	0	FALSE
OR8J3	OK	negbinomial.size	0.137154	0.238606	OR8J3	1	FALSE
LTBP4	OK	negbinomial.size	0.00011897	0.000479762	LTBP4	374	FALSE
DCAF4L1	OK	negbinomial.size	0.757549	0.858829	DCAF4L1	64	FALSE
OR6C1	OK	negbinomial.size	0.278043	0.414794	OR6C1	1	FALSE
SIRT6	OK	negbinomial.size	5.8227e-10	4.88131e-09	SIRT6	243	FALSE
CCL19	OK	negbinomial.size	0.207576	0.330684	CCL19	3	FALSE
PPIL1	OK	negbinomial.size	0.0447331	0.0951955	PPIL1	497	FALSE
GBP7	OK	negbinomial.size	1.7579e-05	8.17619e-05	GBP7	46	FALSE
STK17A	OK	negbinomial.size	2.45979e-06	1.29212e-05	STK17A	267	FALSE
OR9G1	OK	negbinomial.size	0.502752	0.639612	OR9G1	7	FALSE
ABR	OK	negbinomial.size	3.88393e-17	6.07018e-16	ABR	554	TRUE
PCDHA13	OK	negbinomial.size	0.00552875	0.0154516	PCDHA13	5	FALSE
FOXE1	OK	negbinomial.size	0.265453	0.400962	FOXE1	2	FALSE
SIAH3	OK	negbinomial.size	0.847914	0.928022	SIAH3	70	FALSE
RIMBP3B	OK	negbinomial.size	0.411449	0.554524	RIMBP3B	15	FALSE
GML	OK	negbinomial.size	0.168984	0.282428	GML	3	FALSE
CNGA3	OK	negbinomial.size	0.338806	0.477942	CNGA3	2	FALSE
CD38	OK	negbinomial.size	8.59813e-14	1.02721e-12	CD38	44	FALSE
ZDHHC6	OK	negbinomial.size	0.000278986	0.00105214	ZDHHC6	349	FALSE
NEFH	OK	negbinomial.size	0.133225	0.233073	NEFH	57	FALSE
PGBD5	OK	negbinomial.size	0.80735	0.896808	PGBD5	14	FALSE
CTDSP2	OK	negbinomial.size	0.000504979	0.00179775	CTDSP2	689	FALSE
ZNF257	OK	negbinomial.size	0.215941	0.340695	ZNF257	66	FALSE
RMND5B	OK	negbinomial.size	0.742276	0.847511	RMND5B	305	FALSE
CCNY	OK	negbinomial.size	0.175725	0.291207	CCNY	256	FALSE
EXOSC7	OK	negbinomial.size	2.61811e-08	1.80486e-07	EXOSC7	576	FALSE
C11orf88	OK	negbinomial.size	0.756263	0.8579	C11orf88	15	FALSE
ROR2	OK	negbinomial.size	0.557044	0.688291	ROR2	4	FALSE
LOC338758	OK	negbinomial.size	0.00252764	0.00771016	LOC338758	136	FALSE
MAOA	OK	negbinomial.size	0.00176379	0.00559468	MAOA	164	FALSE
TNNT3	OK	negbinomial.size	1	1	TNNT3	0	FALSE
GYPC	OK	negbinomial.size	0.118206	0.212031	GYPC	1028	FALSE
C7orf33	OK	negbinomial.size	1	1	C7orf33	0	FALSE
AP4B1-AS1	OK	negbinomial.size	0.00390166	0.0113593	AP4B1-AS1	524	FALSE
RNF4	OK	negbinomial.size	0.425767	0.568864	RNF4	646	FALSE
EMC1	OK	negbinomial.size	0.427906	0.570654	EMC1	1011	FALSE
F8A1	OK	negbinomial.size	0.000845281	0.00287061	F8A1	89	FALSE
HDAC7	OK	negbinomial.size	0.424382	0.567494	HDAC7	255	FALSE
PLEKHG4	OK	negbinomial.size	1.20417e-06	6.63656e-06	PLEKHG4	290	FALSE
GRB2	OK	negbinomial.size	0.298395	0.434918	GRB2	1048	FALSE
LINC00597	OK	negbinomial.size	9.67946e-05	0.000396557	LINC00597	9	FALSE
AGPHD1	OK	negbinomial.size	0.092717	0.174076	AGPHD1	104	FALSE
HIST1H2AD	OK	negbinomial.size	0.0876002	0.166133	HIST1H2AD	101	FALSE
DUS3L	OK	negbinomial.size	9.01436e-29	2.92306e-27	DUS3L	400	TRUE
EIF1	OK	negbinomial.size	4.79125e-13	5.36771e-12	EIF1	1167	FALSE
FPGT	OK	negbinomial.size	9.87524e-06	4.76524e-05	FPGT	346	FALSE
CHST15	OK	negbinomial.size	1.76026e-06	9.45318e-06	CHST15	38	FALSE
GPN2	OK	negbinomial.size	0.303195	0.440041	GPN2	350	FALSE
GDF10	OK	negbinomial.size	0.149252	0.255788	GDF10	6	FALSE
COQ9	OK	negbinomial.size	0.0253263	0.0586975	COQ9	553	FALSE
TRAPPC9	OK	negbinomial.size	0.86784	0.942343	TRAPPC9	418	FALSE
DKFZP434I0714	OK	negbinomial.size	0.000168817	0.000663007	DKFZP434I0714	100	FALSE
GCC2	OK	negbinomial.size	0.0134632	0.0339916	GCC2	819	FALSE
RARRES3	OK	negbinomial.size	1.41059e-17	2.2638e-16	RARRES3	241	TRUE
PLXNA1	OK	negbinomial.size	0.00631417	0.0173744	PLXNA1	838	FALSE
KIAA0100	OK	negbinomial.size	0.0283572	0.0647515	KIAA0100	560	FALSE
PMF1	OK	negbinomial.size	1.3491e-07	8.45672e-07	PMF1	557	FALSE
FNDC1	OK	negbinomial.size	1	1	FNDC1	1	FALSE
HS2ST1	OK	negbinomial.size	0.191887	0.311664	HS2ST1	431	FALSE
CRELD2	OK	negbinomial.size	0.87744	0.94958	CRELD2	541	FALSE
CD82	OK	negbinomial.size	5.16885e-15	6.77589e-14	CD82	807	FALSE
C8G	OK	negbinomial.size	0.40838	0.55144	C8G	9	FALSE
PIRT	OK	negbinomial.size	0.0115155	0.0295915	PIRT	3	FALSE
LIM2	OK	negbinomial.size	1	1	LIM2	1	FALSE
MMP16	OK	negbinomial.size	1.37955e-29	4.70815e-28	MMP16	193	TRUE
LOC100133091	OK	negbinomial.size	0.0244144	0.0568253	LOC100133091	203	FALSE
DRD3	OK	negbinomial.size	0.354769	0.495466	DRD3	3	FALSE
PTP4A2	OK	negbinomial.size	0.00236301	0.00725602	PTP4A2	889	FALSE
OR4M2	OK	negbinomial.size	0.182577	0.299887	OR4M2	3	FALSE
C11orf73	OK	negbinomial.size	0.344347	0.483907	C11orf73	650	FALSE
HPCA	OK	negbinomial.size	0.318145	0.455552	HPCA	4	FALSE
SEC14L1	OK	negbinomial.size	3.0828e-08	2.10485e-07	SEC14L1	639	FALSE
METTL25	OK	negbinomial.size	0.0514154	0.107127	METTL25	139	FALSE
NME8	FAIL	negbinomial.size	1	1	NME8	2	FALSE
EMILIN1	OK	negbinomial.size	0.0985218	0.182981	EMILIN1	30	FALSE
CHFR	OK	negbinomial.size	0.000149623	0.000593206	CHFR	353	FALSE
NDUFS4	OK	negbinomial.size	5.98101e-11	5.56224e-10	NDUFS4	662	FALSE
TP53TG3C	OK	negbinomial.size	6.11927e-54	5.63865e-52	TP53TG3C	229	TRUE
COL18A1	OK	negbinomial.size	1.38571e-14	1.75716e-13	COL18A1	361	FALSE
PDZD3	OK	negbinomial.size	1	1	PDZD3	0	FALSE
PRAMEF7	OK	negbinomial.size	0.98302	1	PRAMEF7	4	FALSE
FAXC	OK	negbinomial.size	3.11093e-12	3.27298e-11	FAXC	194	FALSE
C9orf16	OK	negbinomial.size	1.73214e-26	5.00081e-25	C9orf16	888	TRUE
ERBB2IP	OK	negbinomial.size	0.0185529	0.0447973	ERBB2IP	789	FALSE
FUS	OK	negbinomial.size	0.0358034	0.0788952	FUS	1082	FALSE
EMX2	OK	negbinomial.size	5.15569e-07	2.99732e-06	EMX2	67	FALSE
TF	OK	negbinomial.size	5.88604e-176	8.1356e-173	TF	257	TRUE
CXorf56	OK	negbinomial.size	0.0847868	0.161713	CXorf56	936	FALSE
CLCN4	OK	negbinomial.size	7.4724e-14	8.96647e-13	CLCN4	123	TRUE
NPR1	OK	negbinomial.size	0.452279	0.592615	NPR1	12	FALSE
ELAC2	OK	negbinomial.size	3.19074e-22	6.97955e-21	ELAC2	480	TRUE
CELA1	OK	negbinomial.size	1	1	CELA1	0	FALSE
ASS1	OK	negbinomial.size	4.63984e-05	0.000200999	ASS1	65	FALSE
USP42	OK	negbinomial.size	0.232473	0.361267	USP42	361	FALSE
EMC8	OK	negbinomial.size	0.000231917	0.000889806	EMC8	397	FALSE
SEC23IP	OK	negbinomial.size	0.00218314	0.00676382	SEC23IP	631	FALSE
POLR2J	OK	negbinomial.size	0.00362094	0.0106203	POLR2J	948	FALSE
UQCRC1	OK	negbinomial.size	7.66083e-07	4.34074e-06	UQCRC1	1002	FALSE
LOC729603	OK	negbinomial.size	0.00122655	0.00403108	LOC729603	661	FALSE
ERVV-2	OK	negbinomial.size	0.0161328	0.039707	ERVV-2	3	FALSE
POLG	OK	negbinomial.size	1.21712e-08	8.7505e-08	POLG	451	FALSE
ADAM23	OK	negbinomial.size	0.0533908	0.110535	ADAM23	76	FALSE
TFR2	OK	negbinomial.size	0.00313584	0.0093299	TFR2	14	FALSE
RICTOR	OK	negbinomial.size	0.51072	0.647273	RICTOR	572	FALSE
GRXCR2	OK	negbinomial.size	1	1	GRXCR2	0	FALSE
FLJ42709	OK	negbinomial.size	0.113803	0.205668	FLJ42709	284	FALSE
SNORD105	OK	negbinomial.size	1	1	SNORD105	0	FALSE
IDO2	OK	negbinomial.size	0.347928	0.487954	IDO2	5	FALSE
HLA-J	OK	negbinomial.size	1.84922e-10	1.63975e-09	HLA-J	692	TRUE
C19orf55	OK	negbinomial.size	0.660809	0.779361	C19orf55	225	FALSE
FONG	OK	negbinomial.size	0.0400945	0.0868707	FONG	51	FALSE
SNAPC1	OK	negbinomial.size	0.191898	0.311664	SNAPC1	636	FALSE
GNA11	OK	negbinomial.size	0.000554541	0.00195956	GNA11	155	FALSE
LOC654342	OK	negbinomial.size	0.0516379	0.10749	LOC654342	423	FALSE
FSIP1	OK	negbinomial.size	0.64615	0.766116	FSIP1	17	FALSE
CELA3A	OK	negbinomial.size	1	1	CELA3A	0	FALSE
UPF3A	OK	negbinomial.size	5.6678e-21	1.151e-19	UPF3A	465	FALSE
IGSF11	OK	negbinomial.size	0.305373	0.442261	IGSF11	743	FALSE
LAGE3	OK	negbinomial.size	0.110674	0.201016	LAGE3	671	FALSE
CHST6	OK	negbinomial.size	0.0627205	0.126442	CHST6	986	FALSE
UNC13B	OK	negbinomial.size	0.287772	0.424441	UNC13B	338	FALSE
TTLL4	OK	negbinomial.size	0.0033519	0.00991006	TTLL4	827	FALSE
ZNF687	OK	negbinomial.size	0.753846	0.856141	ZNF687	356	FALSE
FLJ45974	OK	negbinomial.size	1.46747e-15	2.01322e-14	FLJ45974	128	FALSE
SDC2	OK	negbinomial.size	3.14435e-39	1.64391e-37	SDC2	231	TRUE
METTL21A	OK	negbinomial.size	0.0175983	0.0427772	METTL21A	1139	FALSE
COX7A2	OK	negbinomial.size	5.46208e-09	4.09888e-08	COX7A2	1102	FALSE
CETN4P	OK	negbinomial.size	0.0419341	0.0902026	CETN4P	22	FALSE
LOC100132707	OK	negbinomial.size	1.37057e-16	2.05631e-15	LOC100132707	282	FALSE
LAMB4	OK	negbinomial.size	0.929547	0.986748	LAMB4	10	FALSE
FAM24A	OK	negbinomial.size	0.314623	0.452104	FAM24A	2	FALSE
PDP1	OK	negbinomial.size	0.00204068	0.00637064	PDP1	496	TRUE
LRRTM3	OK	negbinomial.size	0.295396	0.431827	LRRTM3	5	FALSE
GPHB5	OK	negbinomial.size	1	1	GPHB5	0	FALSE
AHCYL2	OK	negbinomial.size	4.0678e-28	1.29252e-26	AHCYL2	510	TRUE
OR4C13	OK	negbinomial.size	0.588293	0.715902	OR4C13	8	FALSE
FLJ39739	OK	negbinomial.size	0.746085	0.850117	FLJ39739	600	FALSE
TRIM64C	OK	negbinomial.size	0.12159	0.216694	TRIM64C	4	FALSE
HABP4	OK	negbinomial.size	0.146623	0.252144	HABP4	198	FALSE
TMEM125	OK	negbinomial.size	1	1	TMEM125	0	FALSE
CNTN2	OK	negbinomial.size	0.85012	0.929838	CNTN2	17	FALSE
ASNSD1	OK	negbinomial.size	1.62858e-08	1.15473e-07	ASNSD1	561	FALSE
FUT4	OK	negbinomial.size	0.791274	0.883656	FUT4	195	FALSE
BAGE4	OK	negbinomial.size	2.19606e-11	2.12635e-10	BAGE4	117	TRUE
LINC00675	OK	negbinomial.size	0.661721	0.780155	LINC00675	3	FALSE
RP9	OK	negbinomial.size	1.44048e-09	1.15505e-08	RP9	450	FALSE
ARAP1	OK	negbinomial.size	0.00834344	0.0222442	ARAP1	512	FALSE
CDH8	OK	negbinomial.size	0.385675	0.528227	CDH8	9	FALSE
AGPS	OK	negbinomial.size	8.20636e-12	8.29071e-11	AGPS	513	FALSE
PP14571	OK	negbinomial.size	0.281219	0.418038	PP14571	17	FALSE
CLEC4GP1	OK	negbinomial.size	0.137958	0.239685	CLEC4GP1	518	FALSE
LINC00305	OK	negbinomial.size	1	1	LINC00305	0	FALSE
UNG	OK	negbinomial.size	0.268368	0.404013	UNG	449	FALSE
LOC284344	OK	negbinomial.size	0.54348	0.676292	LOC284344	23	FALSE
GSTP1	OK	negbinomial.size	0.0206139	0.049077	GSTP1	1151	FALSE
DCUN1D5	OK	negbinomial.size	0.000620952	0.00216856	DCUN1D5	640	FALSE
SLC9A3R1	OK	negbinomial.size	0.0309559	0.0697778	SLC9A3R1	391	FALSE
FAM218A	OK	negbinomial.size	0.0885296	0.167494	FAM218A	22	FALSE
LILRA6	OK	negbinomial.size	0.303061	0.439998	LILRA6	231	FALSE
CHMP7	OK	negbinomial.size	0.983436	1	CHMP7	475	FALSE
REM2	OK	negbinomial.size	0.895562	0.962569	REM2	5	FALSE
MIR637	OK	negbinomial.size	0.0751253	0.146596	MIR637	2	FALSE
DNHD1	OK	negbinomial.size	0.00424074	0.012221	DNHD1	319	FALSE
FKBP4	OK	negbinomial.size	2.05543e-12	2.19487e-11	FKBP4	747	FALSE
ZNF350	OK	negbinomial.size	0.00521689	0.0146783	ZNF350	140	FALSE
BST1	OK	negbinomial.size	7.61609e-08	4.92629e-07	BST1	166	FALSE
KISS1R	OK	negbinomial.size	1	1	KISS1R	0	FALSE
NCR2	OK	negbinomial.size	1	1	NCR2	0	FALSE
MIR3690	OK	negbinomial.size	0.563396	0.693508	MIR3690	20	FALSE
DEFB125	OK	negbinomial.size	0.226014	0.353437	DEFB125	2	FALSE
UBE2W	OK	negbinomial.size	0.100886	0.186624	UBE2W	785	FALSE
OR2T29	OK	negbinomial.size	0.0484702	0.101864	OR2T29	8	FALSE
SNORA78	OK	negbinomial.size	0.406127	0.549126	SNORA78	8	FALSE
KRT15	OK	negbinomial.size	0.000251404	0.00095776	KRT15	6	FALSE
C10orf99	OK	negbinomial.size	0.0844547	0.161191	C10orf99	3	FALSE
SCN11A	OK	negbinomial.size	0.000167718	0.000659158	SCN11A	582	FALSE
GFI1	OK	negbinomial.size	0.281069	0.417984	GFI1	3	FALSE
FHL1	OK	negbinomial.size	3.31622e-72	5.6414e-70	FHL1	124	TRUE
SMC6	OK	negbinomial.size	0.100236	0.185608	SMC6	550	FALSE
OSGEP	OK	negbinomial.size	0.810658	0.899499	OSGEP	386	FALSE
GATA1	OK	negbinomial.size	1	1	GATA1	0	FALSE
TTTY14	OK	negbinomial.size	1.41487e-08	1.00967e-07	TTTY14	29	FALSE
LPIN3	OK	negbinomial.size	0.050846	0.106091	LPIN3	1053	FALSE
RPL4	OK	negbinomial.size	0.343703	0.483217	RPL4	1167	FALSE
RBPMS	OK	negbinomial.size	0.216964	0.341974	RBPMS	225	FALSE
LOC100506172	OK	negbinomial.size	0.934692	0.990071	LOC100506172	12	FALSE
PRPF3	OK	negbinomial.size	0.000832597	0.00283319	PRPF3	728	FALSE
EMR1	OK	negbinomial.size	0.28463	0.421241	EMR1	5	FALSE
XCR1	OK	negbinomial.size	0.782381	0.877357	XCR1	15	FALSE
IRX3	OK	negbinomial.size	0.0144934	0.0362139	IRX3	61	FALSE
ELFN1	OK	negbinomial.size	0.763518	0.863072	ELFN1	16	FALSE
RBM6	OK	negbinomial.size	3.78633e-07	2.23651e-06	RBM6	922	FALSE
CYSTM1	OK	negbinomial.size	4.64977e-10	3.94135e-09	CYSTM1	990	FALSE
KLF4	OK	negbinomial.size	2.88066e-20	5.60791e-19	KLF4	525	FALSE
IFITM10	OK	negbinomial.size	2.21108e-23	5.24094e-22	IFITM10	142	FALSE
MIR5010	OK	negbinomial.size	1	1	MIR5010	0	FALSE
LOC729177	OK	negbinomial.size	0.0493218	0.103408	LOC729177	53	FALSE
UNC5CL	OK	negbinomial.size	2.73366e-13	3.11623e-12	UNC5CL	76	FALSE
C16orf71	OK	negbinomial.size	0.0174288	0.0424305	C16orf71	33	FALSE
LOC100527964	OK	negbinomial.size	0.0420382	0.0903825	LOC100527964	54	FALSE
LOC100128252	OK	negbinomial.size	5.36345e-08	3.53751e-07	LOC100128252	111	FALSE
SEBOX	OK	negbinomial.size	0.453739	0.593789	SEBOX	1	FALSE
BTK	OK	negbinomial.size	0.807662	0.89711	BTK	13	FALSE
KRCC1	OK	negbinomial.size	0.00171601	0.0054588	KRCC1	553	FALSE
SYTL5	OK	negbinomial.size	0.0298887	0.0677172	SYTL5	31	FALSE
PRND	OK	negbinomial.size	9.19748e-05	0.000378212	PRND	487	FALSE
PIGL	OK	negbinomial.size	6.95738e-06	3.4306e-05	PIGL	194	FALSE
MOB1B	OK	negbinomial.size	0.120137	0.21459	MOB1B	741	FALSE
HUS1	OK	negbinomial.size	0.0610956	0.123752	HUS1	833	FALSE
DNAJC30	OK	negbinomial.size	0.247468	0.37942	DNAJC30	507	FALSE
HID1	OK	negbinomial.size	1.309e-64	1.73344e-62	HID1	92	TRUE
UIMC1	OK	negbinomial.size	0.196789	0.317431	UIMC1	334	FALSE
FXYD2	OK	negbinomial.size	0.269065	0.404677	FXYD2	2	FALSE
C17orf77	OK	negbinomial.size	0.00986692	0.0258294	C17orf77	382	FALSE
ZNF667	OK	negbinomial.size	0.283386	0.419998	ZNF667	542	FALSE
PTGES3L-AARSD1	OK	negbinomial.size	0.117165	0.210605	PTGES3L-AARSD1	15	FALSE
ZCCHC12	OK	negbinomial.size	0.890637	0.959117	ZCCHC12	2	FALSE
TFEC	OK	negbinomial.size	0.652081	0.771701	TFEC	9	FALSE
ATP7B	OK	negbinomial.size	0.21292	0.33718	ATP7B	81	FALSE
C2orf78	OK	negbinomial.size	0.69803	0.811189	C2orf78	5	FALSE
POLD2	OK	negbinomial.size	6.53314e-21	1.31585e-19	POLD2	766	FALSE
ABCC6P1	OK	negbinomial.size	0.245028	0.376266	ABCC6P1	3	FALSE
C1orf145	OK	negbinomial.size	0.538431	0.672127	C1orf145	48	FALSE
ACOT2	OK	negbinomial.size	0.200441	0.322124	ACOT2	482	FALSE
HIST1H4I	OK	negbinomial.size	0.0716606	0.140944	HIST1H4I	42	FALSE
ECRP	OK	negbinomial.size	1	1	ECRP	0	FALSE
PPARGC1A	OK	negbinomial.size	0.00175053	0.00555821	PPARGC1A	165	FALSE
ETFA	OK	negbinomial.size	8.27517e-16	1.1612e-14	ETFA	724	FALSE
ZNF146	OK	negbinomial.size	2.6222e-22	5.77589e-21	ZNF146	583	TRUE
POLRMT	OK	negbinomial.size	2.54214e-28	8.15957e-27	POLRMT	467	TRUE
MIA2	OK	negbinomial.size	0.879726	0.950979	MIA2	3	FALSE
KLHL6	OK	negbinomial.size	0.316991	0.454562	KLHL6	447	FALSE
LOC440311	OK	negbinomial.size	0.764493	0.863692	LOC440311	19	FALSE
NENF	OK	negbinomial.size	3.77045e-10	3.23694e-09	NENF	616	TRUE
HOXB5	OK	negbinomial.size	0.282625	0.419339	HOXB5	45	FALSE
ARGFX	OK	negbinomial.size	0.00328438	0.00972474	ARGFX	997	FALSE
PRSS22	OK	negbinomial.size	0.364177	0.50532	PRSS22	4	FALSE
CASC4	OK	negbinomial.size	4.47311e-15	5.89177e-14	CASC4	884	FALSE
LOC400752	OK	negbinomial.size	0.000509657	0.00181265	LOC400752	99	FALSE
LOC338799	OK	negbinomial.size	0.00675206	0.0184397	LOC338799	144	FALSE
GTSF1	OK	negbinomial.size	7.69295e-56	7.62913e-54	GTSF1	78	TRUE
CUL4B	OK	negbinomial.size	0.521006	0.65619	CUL4B	502	FALSE
CENPJ	OK	negbinomial.size	8.81996e-06	4.28594e-05	CENPJ	216	FALSE
PITX1	OK	negbinomial.size	0.124642	0.221136	PITX1	3	FALSE
AKIRIN1	OK	negbinomial.size	0.00746749	0.0201764	AKIRIN1	901	FALSE
CELSR3	OK	negbinomial.size	0.00304649	0.00909464	CELSR3	121	FALSE
LOC100132735	OK	negbinomial.size	0.0187501	0.0452091	LOC100132735	8	FALSE
LCN15	OK	negbinomial.size	1.56903e-05	7.35463e-05	LCN15	4	FALSE
DNAJC9	OK	negbinomial.size	9.13719e-05	0.000375942	DNAJC9	352	TRUE
ZNF568	OK	negbinomial.size	0.123052	0.218889	ZNF568	355	FALSE
ITSN1	OK	negbinomial.size	0.000131075	0.000524942	ITSN1	469	FALSE
EHBP1L1	OK	negbinomial.size	0.00558567	0.0155929	EHBP1L1	140	FALSE
MT1DP	OK	negbinomial.size	0.0406268	0.0877833	MT1DP	41	FALSE
DCTN1	OK	negbinomial.size	0.553012	0.684822	DCTN1	866	FALSE
LIN28B	OK	negbinomial.size	0.0405211	0.0875945	LIN28B	26	FALSE
TNKS2	OK	negbinomial.size	0.0134766	0.0340145	TNKS2	366	FALSE
TMEM241	OK	negbinomial.size	0.388101	0.530691	TMEM241	664	FALSE
DUX4L3	OK	negbinomial.size	0.00243875	0.00746374	DUX4L3	11	FALSE
C1QBP	OK	negbinomial.size	5.12988e-69	7.82396e-67	C1QBP	834	TRUE
CADPS2	OK	negbinomial.size	0.00194988	0.00611741	CADPS2	191	FALSE
SRMS	OK	negbinomial.size	1	1	SRMS	1	FALSE
GJA9	OK	negbinomial.size	0.0947294	0.177192	GJA9	50	FALSE
TRIM45	OK	negbinomial.size	6.20341e-05	0.000263065	TRIM45	629	FALSE
LOC392232	OK	negbinomial.size	1	1	LOC392232	3	FALSE
TCP1	OK	negbinomial.size	7.82103e-10	6.48527e-09	TCP1	947	FALSE
TMED7	OK	negbinomial.size	8.01255e-05	0.000332703	TMED7	784	FALSE
CMA1	OK	negbinomial.size	1	1	CMA1	0	FALSE
CENPL	OK	negbinomial.size	0.174548	0.289594	CENPL	435	FALSE
PTCRA	OK	negbinomial.size	0.00244874	0.0074912	PTCRA	43	FALSE
FST	OK	negbinomial.size	6.96654e-61	8.3731e-59	FST	80	TRUE
VWCE	OK	negbinomial.size	0.263691	0.398955	VWCE	37	FALSE
PAWR	OK	negbinomial.size	0.000268179	0.0010145	PAWR	53	FALSE
TBC1D3B	OK	negbinomial.size	0.564836	0.694659	TBC1D3B	91	FALSE
SNORD91A	OK	negbinomial.size	0.0137204	0.0345274	SNORD91A	3	FALSE
ABCC12	OK	negbinomial.size	0.477397	0.615714	ABCC12	4	FALSE
SYCE3	OK	negbinomial.size	5.22792e-08	3.45327e-07	SYCE3	80	TRUE
LDLR	OK	negbinomial.size	0.019665	0.0471224	LDLR	821	FALSE
CXCR2P1	OK	negbinomial.size	0.0987251	0.183286	CXCR2P1	5	FALSE
ASTN2	OK	negbinomial.size	2.93151e-05	0.000131023	ASTN2	1162	FALSE
TAB2	OK	negbinomial.size	4.49103e-06	2.27744e-05	TAB2	287	FALSE
GPATCH8	OK	negbinomial.size	0.0254697	0.0589558	GPATCH8	783	FALSE
TANC2	OK	negbinomial.size	1.87013e-18	3.18874e-17	TANC2	272	FALSE
KIF4A	OK	negbinomial.size	6.39773e-10	5.34514e-09	KIF4A	99	FALSE
FAM161A	OK	negbinomial.size	0.541737	0.674844	FAM161A	611	FALSE
PGM1	OK	negbinomial.size	0.0134903	0.0340451	PGM1	653	TRUE
CPD	OK	negbinomial.size	2.90595e-05	0.000130039	CPD	477	FALSE
SNORD116-7	OK	negbinomial.size	0.452417	0.592619	SNORD116-7	4	FALSE
SNCAIP	OK	negbinomial.size	0.61594	0.74026	SNCAIP	9	FALSE
DCT	OK	negbinomial.size	3.51752e-182	5.98385e-179	DCT	526	TRUE
ANXA8	OK	negbinomial.size	0.0141573	0.0354815	ANXA8	7	FALSE
HLA-DOA	OK	negbinomial.size	0.254459	0.388041	HLA-DOA	395	FALSE
LOC340073	OK	negbinomial.size	0.304285	0.441234	LOC340073	5	FALSE
OR11L1	OK	negbinomial.size	0.915514	0.976539	OR11L1	2	FALSE
UPK1B	OK	negbinomial.size	6.27065e-06	3.11001e-05	UPK1B	401	FALSE
DNAJB4	OK	negbinomial.size	0.0194708	0.0467177	DNAJB4	567	FALSE
UGT1A8	OK	negbinomial.size	0.682414	0.79773	UGT1A8	3	FALSE
HIST1H4L	OK	negbinomial.size	0.186375	0.304777	HIST1H4L	2	FALSE
GOLGA8EP	OK	negbinomial.size	0.426238	0.569352	GOLGA8EP	31	FALSE
PECR	OK	negbinomial.size	0.02169	0.0512651	PECR	478	FALSE
WFIKKN1	OK	negbinomial.size	0.000114891	0.000464838	WFIKKN1	10	FALSE
HSPA2	OK	negbinomial.size	1.45931e-61	1.79292e-59	HSPA2	401	TRUE
SERP1	OK	negbinomial.size	0.000367379	0.00134937	SERP1	967	FALSE
SYDE2	OK	negbinomial.size	0.102769	0.18941	SYDE2	308	FALSE
CNTNAP3B	OK	negbinomial.size	0.446125	0.58757	CNTNAP3B	295	FALSE
C15orf60	OK	negbinomial.size	0.304462	0.441404	C15orf60	5	FALSE
TACR2	OK	negbinomial.size	0.00404135	0.0117289	TACR2	46	FALSE
SVOPL	OK	negbinomial.size	0.809347	0.898394	SVOPL	4	FALSE
NUP85	OK	negbinomial.size	0.0047238	0.0134363	NUP85	530	FALSE
SNORA18	OK	negbinomial.size	0.00351184	0.0103305	SNORA18	39	FALSE
CD177	OK	negbinomial.size	0.00316242	0.00940264	CD177	2	FALSE
EDDM3B	OK	negbinomial.size	0.369429	0.511162	EDDM3B	1	FALSE
PIGG	OK	negbinomial.size	3.06231e-07	1.83035e-06	PIGG	503	FALSE
LGR5	OK	negbinomial.size	0.563408	0.693508	LGR5	7	FALSE
MIR3671	OK	negbinomial.size	0.800558	0.891442	MIR3671	3	FALSE
LINC00348	OK	negbinomial.size	0.00021362	0.000825334	LINC00348	50	FALSE
LOC574538	OK	negbinomial.size	0.629949	0.752434	LOC574538	10	FALSE
SCARNA2	OK	negbinomial.size	0.000281544	0.00106034	SCARNA2	116	FALSE
RAB5A	OK	negbinomial.size	0.501287	0.638335	RAB5A	675	FALSE
LRRC16B	OK	negbinomial.size	0.492806	0.630264	LRRC16B	14	FALSE
FLJ13224	OK	negbinomial.size	0.407277	0.550244	FLJ13224	7	FALSE
DCAF11	OK	negbinomial.size	1.71484e-13	1.98762e-12	DCAF11	815	FALSE
USP9Y	OK	negbinomial.size	4.18198e-11	3.95064e-10	USP9Y	220	FALSE
C7orf53	OK	negbinomial.size	1.79557e-05	8.32506e-05	C7orf53	86	FALSE
PLEKHM3	OK	negbinomial.size	0.0717611	0.141079	PLEKHM3	573	FALSE
LRP1B	OK	negbinomial.size	0.684787	0.799834	LRP1B	13	FALSE
XAF1	OK	negbinomial.size	0.17305	0.28768	XAF1	977	FALSE
TMEM244	OK	negbinomial.size	0.661993	0.780216	TMEM244	1	FALSE
ENKUR	OK	negbinomial.size	0.537564	0.671348	ENKUR	28	FALSE
ANKDD1A	OK	negbinomial.size	0.0808427	0.155437	ANKDD1A	253	FALSE
ABCG8	OK	negbinomial.size	0.911957	0.974249	ABCG8	9	FALSE
MIR4444-1	OK	negbinomial.size	0.0036235	0.010625	MIR4444-1	7	FALSE
LOC100505474	OK	negbinomial.size	0.799816	0.890855	LOC100505474	4	FALSE
DAND5	OK	negbinomial.size	0.00427127	0.0122962	DAND5	857	FALSE
SPAG6	OK	negbinomial.size	0.107951	0.196984	SPAG6	173	FALSE
LOC100133161	OK	negbinomial.size	0.00484951	0.0137531	LOC100133161	77	FALSE
ZDHHC22	OK	negbinomial.size	0.263151	0.398355	ZDHHC22	5	FALSE
CCDC60	OK	negbinomial.size	0.756464	0.858033	CCDC60	4	FALSE
THOC7	OK	negbinomial.size	2.38653e-07	1.44955e-06	THOC7	772	FALSE
TCTA	OK	negbinomial.size	0.0317163	0.0712231	TCTA	920	FALSE
OR8K3	OK	negbinomial.size	1	1	OR8K3	0	FALSE
GGTLC2	OK	negbinomial.size	0.341378	0.48065	GGTLC2	5	FALSE
B2M	OK	negbinomial.size	2.57866e-48	1.92659e-46	B2M	1157	TRUE
LPPR4	OK	negbinomial.size	0.169704	0.283363	LPPR4	21	FALSE
C6orf141	OK	negbinomial.size	3.28304e-30	1.14158e-28	C6orf141	68	TRUE
SQLE	OK	negbinomial.size	0.0121991	0.0311461	SQLE	504	FALSE
LOC100129046	OK	negbinomial.size	0.0699874	0.138108	LOC100129046	25	FALSE
SEPHS1	OK	negbinomial.size	0.000547716	0.00193773	SEPHS1	252	FALSE
GLIPR2	OK	negbinomial.size	0.0204614	0.0487665	GLIPR2	114	FALSE
PLRG1	OK	negbinomial.size	0.0389441	0.0847686	PLRG1	533	FALSE
SPG7	OK	negbinomial.size	0.168618	0.281944	SPG7	658	FALSE
ZNF614	OK	negbinomial.size	0.365734	0.507098	ZNF614	132	FALSE
ZMYM6NB	OK	negbinomial.size	1.149e-14	1.46372e-13	ZMYM6NB	535	TRUE
PARD6G	OK	negbinomial.size	0.106999	0.195646	PARD6G	694	FALSE
FAM41C	OK	negbinomial.size	0.00119902	0.00394825	FAM41C	180	FALSE
MIR221	OK	negbinomial.size	1	1	MIR221	0	FALSE
LINC00516	OK	negbinomial.size	0.0603511	0.122435	LINC00516	428	FALSE
PTCHD3P1	OK	negbinomial.size	2.272e-07	1.3857e-06	PTCHD3P1	584	FALSE
INPP5B	OK	negbinomial.size	0.44969	0.590272	INPP5B	817	FALSE
GRPEL2	OK	negbinomial.size	1.6194e-09	1.29242e-08	GRPEL2	336	FALSE
PPID	OK	negbinomial.size	0.305978	0.442934	PPID	829	FALSE
TRIM56	OK	negbinomial.size	0.0403574	0.0872973	TRIM56	481	FALSE
UBE2J1	OK	negbinomial.size	0.155626	0.26452	UBE2J1	544	FALSE
IL20RA	OK	negbinomial.size	0.438031	0.580098	IL20RA	5	FALSE
MIR4439	OK	negbinomial.size	1	1	MIR4439	0	FALSE
SNORA75	OK	negbinomial.size	0.674679	0.790919	SNORA75	15	FALSE
SAFB2	OK	negbinomial.size	7.47235e-06	3.66573e-05	SAFB2	553	FALSE
DNAJC25	OK	negbinomial.size	0.00131636	0.00429751	DNAJC25	194	FALSE
KLRG1	OK	negbinomial.size	0.318534	0.456006	KLRG1	135	FALSE
NEURL3	OK	negbinomial.size	0.00852967	0.0226969	NEURL3	8	FALSE
MS4A8B	OK	negbinomial.size	5.64805e-06	2.81829e-05	MS4A8B	27	TRUE
E2F4	OK	negbinomial.size	0.000269197	0.00101748	E2F4	297	FALSE
CLEC4M	OK	negbinomial.size	0.535442	0.669287	CLEC4M	4	FALSE
TAC1	OK	negbinomial.size	0.495081	0.632642	TAC1	2	FALSE
GYPA	OK	negbinomial.size	1	1	GYPA	4	FALSE
TRAIP	OK	negbinomial.size	4.80843e-05	0.000207773	TRAIP	98	FALSE
LOC284412	OK	negbinomial.size	2.17055e-08	1.51377e-07	LOC284412	446	FALSE
LOC729852	OK	negbinomial.size	5.72914e-06	2.85618e-05	LOC729852	432	FALSE
KIAA0232	OK	negbinomial.size	3.99377e-08	2.68865e-07	KIAA0232	319	FALSE
ERCC8	OK	negbinomial.size	0.571444	0.700782	ERCC8	227	FALSE
GPX4	OK	negbinomial.size	2.42601e-06	1.27589e-05	GPX4	1044	FALSE
KIAA0368	OK	negbinomial.size	0.00917973	0.02424	KIAA0368	639	FALSE
MSS51	OK	negbinomial.size	0.00210217	0.00653767	MSS51	460	FALSE
GPR157	OK	negbinomial.size	0.0012246	0.00402647	GPR157	50	FALSE
OR52A1	OK	negbinomial.size	1	1	OR52A1	0	FALSE
FAM199X	OK	negbinomial.size	0.853271	0.932455	FAM199X	338	FALSE
CTAGE4	OK	negbinomial.size	0.00440074	0.0126212	CTAGE4	42	FALSE
ALG9	OK	negbinomial.size	0.0417022	0.0897911	ALG9	550	FALSE
BTBD10	OK	negbinomial.size	0.785053	0.879417	BTBD10	363	FALSE
SDK2	OK	negbinomial.size	0.350261	0.490659	SDK2	16	FALSE
BAIAP3	OK	negbinomial.size	0.570733	0.700158	BAIAP3	17	FALSE
RABGGTB	OK	negbinomial.size	1.38328e-05	6.53102e-05	RABGGTB	860	FALSE
ANKRD40	OK	negbinomial.size	0.09203	0.173056	ANKRD40	919	FALSE
LOC100289673	OK	negbinomial.size	0.0636052	0.127862	LOC100289673	2	FALSE
KRT74	OK	negbinomial.size	0.792079	0.88451	KRT74	3	FALSE
CALCOCO2	OK	negbinomial.size	2.74835e-05	0.000123411	CALCOCO2	837	FALSE
LOC100128993	OK	negbinomial.size	0.435354	0.578041	LOC100128993	1	FALSE
SNCA	OK	negbinomial.size	3.76162e-12	3.92953e-11	SNCA	1050	TRUE
SPATS2L	OK	negbinomial.size	0.0929971	0.174483	SPATS2L	844	FALSE
C2orf53	OK	negbinomial.size	1	1	C2orf53	0	FALSE
ESRRB	OK	negbinomial.size	1	1	ESRRB	3	FALSE
SLC48A1	OK	negbinomial.size	7.26184e-10	6.0397e-09	SLC48A1	710	TRUE
ARHGAP26	OK	negbinomial.size	0.490342	0.627795	ARHGAP26	580	FALSE
TDRD9	OK	negbinomial.size	0.112268	0.203392	TDRD9	7	FALSE
PRCD	OK	negbinomial.size	0.797685	0.889198	PRCD	17	FALSE
CDK16	OK	negbinomial.size	1.02917e-07	6.544e-07	CDK16	688	FALSE
KLRC4	OK	negbinomial.size	4.15273e-26	1.16693e-24	KLRC4	56	TRUE
HRAS	OK	negbinomial.size	0.476122	0.614498	HRAS	194	FALSE
JAGN1	OK	negbinomial.size	0.00205764	0.00641454	JAGN1	705	FALSE
BSDC1	OK	negbinomial.size	0.129884	0.228438	BSDC1	667	FALSE
RNF43	OK	negbinomial.size	6.46952e-09	4.81566e-08	RNF43	272	TRUE
NDUFAF1	OK	negbinomial.size	0.127084	0.224729	NDUFAF1	445	FALSE
PHF12	OK	negbinomial.size	5.32368e-10	4.47995e-09	PHF12	316	FALSE
HOTAIRM1	OK	negbinomial.size	1.8533e-05	8.56725e-05	HOTAIRM1	133	FALSE
KRTAP4-8	OK	negbinomial.size	0.169661	0.283324	KRTAP4-8	1	FALSE
OR1L3	OK	negbinomial.size	0.0556269	0.114447	OR1L3	5	FALSE
FOLR2	OK	negbinomial.size	0.337152	0.476156	FOLR2	4	FALSE
PLAC8L1	OK	negbinomial.size	0.114556	0.206842	PLAC8L1	13	FALSE
LYZL6	OK	negbinomial.size	0.0197655	0.0473322	LYZL6	2	FALSE
LEMD1-AS1	OK	negbinomial.size	2.29045e-05	0.000104289	LEMD1-AS1	602	FALSE
WSB1	OK	negbinomial.size	2.09416e-43	1.33851e-41	WSB1	1079	TRUE
PROS1	OK	negbinomial.size	1.8561e-64	2.44331e-62	PROS1	771	TRUE
SOCS4	OK	negbinomial.size	0.257255	0.391359	SOCS4	445	FALSE
PSMB8	OK	negbinomial.size	9.46477e-16	1.32309e-14	PSMB8	874	TRUE
SDR39U1	OK	negbinomial.size	8.64929e-10	7.13196e-09	SDR39U1	670	FALSE
DDIT4L	OK	negbinomial.size	0.000456626	0.00164114	DDIT4L	65	TRUE
MAS1	OK	negbinomial.size	0.00213676	0.00663685	MAS1	4	FALSE
TBCCD1	OK	negbinomial.size	0.695996	0.809416	TBCCD1	808	FALSE
MGC34796	OK	negbinomial.size	0.347252	0.487215	MGC34796	9	FALSE
CSHL1	OK	negbinomial.size	0.120968	0.215814	CSHL1	2	FALSE
MIR548A1	OK	negbinomial.size	1	1	MIR548A1	0	FALSE
SCARNA16	OK	negbinomial.size	0.118469	0.212383	SCARNA16	27	FALSE
ZBTB7C	OK	negbinomial.size	0.785621	0.879786	ZBTB7C	2	FALSE
AP2S1	OK	negbinomial.size	1.1265e-10	1.02017e-09	AP2S1	834	FALSE
VAT1	OK	negbinomial.size	2.06812e-30	7.25976e-29	VAT1	1135	TRUE
SHANK3	OK	negbinomial.size	0.83394	0.917496	SHANK3	40	FALSE
TUFM	OK	negbinomial.size	7.42186e-16	1.04544e-14	TUFM	944	FALSE
OR7E5P	OK	negbinomial.size	0.219195	0.344838	OR7E5P	159	FALSE
THEG	OK	negbinomial.size	1	1	THEG	0	FALSE
KRT34	OK	negbinomial.size	0.547307	0.679486	KRT34	3	FALSE
SGSM3	OK	negbinomial.size	0.804966	0.894699	SGSM3	743	FALSE
FOLR4	OK	negbinomial.size	0.0106443	0.0276226	FOLR4	1	FALSE
TOMM22	OK	negbinomial.size	0.952782	1	TOMM22	927	FALSE
SOCS3	OK	negbinomial.size	0.0171312	0.041821	SOCS3	254	TRUE
CPO	OK	negbinomial.size	0.144978	0.249665	CPO	5	FALSE
POP4	OK	negbinomial.size	8.14249e-07	4.59482e-06	POP4	452	FALSE
MALL	OK	negbinomial.size	0.0185726	0.0448301	MALL	320	FALSE
PARK2	OK	negbinomial.size	2.14087e-08	1.49448e-07	PARK2	535	FALSE
OR1B1	OK	negbinomial.size	1	1	OR1B1	0	FALSE
GPR124	OK	negbinomial.size	1.89665e-07	1.17076e-06	GPR124	87	FALSE
TMEM132A	OK	negbinomial.size	3.69205e-05	0.000162876	TMEM132A	96	FALSE
LCE1E	OK	negbinomial.size	0.718119	0.828359	LCE1E	4	FALSE
DACT3-AS1	OK	negbinomial.size	0.840118	0.922274	DACT3-AS1	18	FALSE
RUVBL2	OK	negbinomial.size	7.58466e-42	4.509e-40	RUVBL2	670	TRUE
CGRRF1	OK	negbinomial.size	1.49188e-17	2.38906e-16	CGRRF1	292	FALSE
ACPL2	OK	negbinomial.size	1.99725e-05	9.19044e-05	ACPL2	193	FALSE
PIANP	OK	negbinomial.size	0.624939	0.748472	PIANP	8	FALSE
WNT10B	OK	negbinomial.size	0.124578	0.221092	WNT10B	2	FALSE
GTF2IRD2P1	OK	negbinomial.size	0.00589291	0.0163454	GTF2IRD2P1	184	FALSE
BAIAP2L2	OK	negbinomial.size	5.45007e-10	4.5776e-09	BAIAP2L2	130	FALSE
LOC728724	OK	negbinomial.size	0.830399	0.914692	LOC728724	5	FALSE
ISCA1	OK	negbinomial.size	0.00565328	0.0157598	ISCA1	499	FALSE
RPAP1	OK	negbinomial.size	0.868554	0.943005	RPAP1	519	FALSE
NXPE2	OK	negbinomial.size	0.170625	0.284461	NXPE2	3	FALSE
RPL27	OK	negbinomial.size	0.876703	0.949243	RPL27	1160	FALSE
NLRP9	OK	negbinomial.size	0.638023	0.759347	NLRP9	6	FALSE
EPN1	OK	negbinomial.size	0.232953	0.361717	EPN1	296	FALSE
LOC649133	OK	negbinomial.size	0.534079	0.6679	LOC649133	4	FALSE
SLC35A1	OK	negbinomial.size	0.00278911	0.00841252	SLC35A1	453	FALSE
GAL	OK	negbinomial.size	0.215184	0.339767	GAL	6	FALSE
SLC14A2	OK	negbinomial.size	0.00358112	0.0105189	SLC14A2	762	FALSE
RDH11	OK	negbinomial.size	4.66961e-09	3.53296e-08	RDH11	863	TRUE
FAM138F	OK	negbinomial.size	0.489326	0.626737	FAM138F	90	FALSE
SERF2-C15ORF63	OK	negbinomial.size	0.0877259	0.166298	SERF2-C15ORF63	27	FALSE
AUH	OK	negbinomial.size	9.71202e-05	0.000397743	AUH	287	FALSE
MBD2	OK	negbinomial.size	0.284253	0.420978	MBD2	264	FALSE
ABHD14B	OK	negbinomial.size	0.214142	0.338751	ABHD14B	851	FALSE
SPHAR	OK	negbinomial.size	0.512531	0.64862	SPHAR	63	FALSE
PIGT	OK	negbinomial.size	0.0283361	0.0647168	PIGT	998	FALSE
ALAS1	OK	negbinomial.size	5.78172e-35	2.42164e-33	ALAS1	490	TRUE
FOXO1	OK	negbinomial.size	0.0377927	0.0826938	FOXO1	337	FALSE
PPP1R17	OK	negbinomial.size	0.567957	0.697256	PPP1R17	6	FALSE
CRLF3	OK	negbinomial.size	0.100492	0.186021	CRLF3	612	FALSE
OR5W2	OK	negbinomial.size	0.127095	0.224731	OR5W2	4	FALSE
FARS2	OK	negbinomial.size	0.368033	0.509678	FARS2	370	FALSE
LOC285593	OK	negbinomial.size	0.511692	0.648077	LOC285593	10	FALSE
CCDC28A	OK	negbinomial.size	0.000114675	0.00046405	CCDC28A	321	FALSE
OR13F1	OK	negbinomial.size	0.442471	0.584507	OR13F1	1	FALSE
NPHP3	OK	negbinomial.size	0.0371369	0.0814441	NPHP3	492	FALSE
LOC285627	OK	negbinomial.size	0.421469	0.564315	LOC285627	7	FALSE
PYURF	OK	negbinomial.size	8.72128e-08	5.59371e-07	PYURF	1056	FALSE
TSEN54	OK	negbinomial.size	0.0362321	0.0796969	TSEN54	409	FALSE
MAGI2-AS3	OK	negbinomial.size	0.00267393	0.00810165	MAGI2-AS3	694	FALSE
OR8B4	OK	negbinomial.size	1	1	OR8B4	0	FALSE
STH	OK	negbinomial.size	0.949859	0.999625	STH	5	FALSE
ZC3H14	OK	negbinomial.size	1.72027e-05	8.0109e-05	ZC3H14	698	FALSE
HMGXB4	OK	negbinomial.size	0.0907516	0.171097	HMGXB4	534	FALSE
CBX2	OK	negbinomial.size	7.01108e-06	3.45477e-05	CBX2	144	FALSE
CXADRP2	OK	negbinomial.size	0.325508	0.46344	CXADRP2	11	FALSE
RBMXL1	OK	negbinomial.size	0.0814581	0.156443	RBMXL1	486	FALSE
CRTAP	OK	negbinomial.size	0.0284642	0.064949	CRTAP	1112	FALSE
DDX50	OK	negbinomial.size	5.61327e-15	7.3324e-14	DDX50	433	TRUE
TBPL2	OK	negbinomial.size	0.906064	0.969922	TBPL2	3	FALSE
STYXL1	OK	negbinomial.size	0.753686	0.856031	STYXL1	568	FALSE
EFCAB4A	OK	negbinomial.size	0.0450222	0.0957004	EFCAB4A	27	FALSE
BLVRB	OK	negbinomial.size	0.000523337	0.00185683	BLVRB	726	FALSE
A1BG-AS1	OK	negbinomial.size	0.00799538	0.0214325	A1BG-AS1	184	FALSE
SNORA68	OK	negbinomial.size	0.0179968	0.0436019	SNORA68	4	FALSE
CCZ1B	OK	negbinomial.size	7.42433e-14	8.91847e-13	CCZ1B	98	FALSE
MMP24	OK	negbinomial.size	0.695155	0.808784	MMP24	142	FALSE
GRID1	OK	negbinomial.size	0.292936	0.429139	GRID1	8	FALSE
BANF1	OK	negbinomial.size	0.143428	0.247515	BANF1	992	FALSE
CATSPER2P1	OK	negbinomial.size	0.00105249	0.00350908	CATSPER2P1	164	FALSE
HMBS	OK	negbinomial.size	3.03228e-25	8.06966e-24	HMBS	380	TRUE
FAM13A	OK	negbinomial.size	0.32593	0.463802	FAM13A	407	FALSE
SLC25A24	OK	negbinomial.size	1.35391e-09	1.09157e-08	SLC25A24	530	FALSE
LINC00161	OK	negbinomial.size	0.842793	0.924212	LINC00161	12	FALSE
SLC25A15	OK	negbinomial.size	0.17638	0.292074	SLC25A15	735	FALSE
MRO	OK	negbinomial.size	0.0568001	0.116438	MRO	424	FALSE
CCDC129	OK	negbinomial.size	0.281116	0.417991	CCDC129	36	FALSE
ACER3	OK	negbinomial.size	9.01883e-05	0.000371418	ACER3	353	FALSE
LOC100500773	OK	negbinomial.size	0.277761	0.414459	LOC100500773	7	FALSE
FAM84B	OK	negbinomial.size	6.98969e-11	6.47036e-10	FAM84B	435	TRUE
TDP1	OK	negbinomial.size	0.656161	0.775243	TDP1	223	FALSE
C16orf78	OK	negbinomial.size	0.201476	0.323435	C16orf78	1	FALSE
C11orf57	OK	negbinomial.size	4.24972e-15	5.6042e-14	C11orf57	326	FALSE
RFK	OK	negbinomial.size	0.373957	0.516298	RFK	477	FALSE
ARHGAP8	OK	negbinomial.size	0.66736	0.78466	ARHGAP8	36	FALSE
ZFYVE9	OK	negbinomial.size	0.000110011	0.00044624	ZFYVE9	232	FALSE
WIBG	OK	negbinomial.size	0.087894	0.166558	WIBG	266	FALSE
GBA2	OK	negbinomial.size	0.409088	0.552184	GBA2	260	FALSE
NDUFB3	OK	negbinomial.size	0.716237	0.826959	NDUFB3	1012	FALSE
LINC00588	OK	negbinomial.size	0.291436	0.427764	LINC00588	2	FALSE
HSD17B13	OK	negbinomial.size	0.00013644	0.000544063	HSD17B13	563	FALSE
KRTAP5-11	OK	negbinomial.size	0.63306	0.755212	KRTAP5-11	3	FALSE
GRIN3A	OK	negbinomial.size	0.773509	0.870143	GRIN3A	9	FALSE
FLJ34503	OK	negbinomial.size	0.499368	0.63659	FLJ34503	15	FALSE
FMNL1	OK	negbinomial.size	0.13223	0.231698	FMNL1	22	FALSE
FLJ41200	OK	negbinomial.size	0.00993821	0.0259822	FLJ41200	115	FALSE
CHTOP	OK	negbinomial.size	4.05358e-09	3.08483e-08	CHTOP	839	FALSE
2022-09-07	OK	negbinomial.size	6.03079e-05	0.000256138	2022-09-07	1071	FALSE
GNLY	OK	negbinomial.size	0.830689	0.914921	GNLY	3	FALSE
FAM223A	OK	negbinomial.size	0.122416	0.217886	FAM223A	46	FALSE
GRAMD1C	OK	negbinomial.size	0.000203321	0.000788571	GRAMD1C	150	FALSE
ZNF165	OK	negbinomial.size	0.0471189	0.0994402	ZNF165	69	FALSE
USP38	OK	negbinomial.size	0.0105828	0.0274886	USP38	376	FALSE
FAM83A	OK	negbinomial.size	0.166037	0.27847	FAM83A	118	FALSE
ARMCX3	OK	negbinomial.size	0.0275979	0.0632267	ARMCX3	722	FALSE
ARHGDIB	OK	negbinomial.size	1.563e-05	7.3279e-05	ARHGDIB	119	FALSE
AK1	OK	negbinomial.size	0.235563	0.364885	AK1	633	FALSE
ACSS3	OK	negbinomial.size	2.58527e-22	5.70592e-21	ACSS3	159	TRUE
KIAA1045	OK	negbinomial.size	0.569267	0.698593	KIAA1045	13	FALSE
C4B	OK	negbinomial.size	4.991e-53	4.46866e-51	C4B	211	TRUE
DNAJB13	OK	negbinomial.size	0.508681	0.64552	DNAJB13	163	FALSE
MUC22	OK	negbinomial.size	0.0326747	0.0730196	MUC22	41	FALSE
NEU2	OK	negbinomial.size	0.025599	0.059224	NEU2	3	FALSE
TRIM77	OK	negbinomial.size	0.852842	0.93217	TRIM77	3	FALSE
HIST1H4B	OK	negbinomial.size	0.0515556	0.107371	HIST1H4B	11	FALSE
FAM20B	OK	negbinomial.size	0.0806678	0.155141	FAM20B	626	FALSE
HES2	OK	negbinomial.size	0.496418	0.633886	HES2	588	FALSE
FAM73B	OK	negbinomial.size	0.82559	0.911074	FAM73B	221	FALSE
CYP4F24P	OK	negbinomial.size	0.990056	1	CYP4F24P	6	FALSE
NEDD8-MDP1	OK	negbinomial.size	0.107418	0.196277	NEDD8-MDP1	44	FALSE
INTS7	OK	negbinomial.size	8.65894e-09	6.34291e-08	INTS7	565	FALSE
AMPH	OK	negbinomial.size	0.104809	0.192432	AMPH	2	FALSE
ZNF775	OK	negbinomial.size	0.20359	0.325859	ZNF775	36	FALSE
SNORD61	OK	negbinomial.size	0.952645	1	SNORD61	1	FALSE
USP17L7	OK	negbinomial.size	0.054501	0.112524	USP17L7	12	FALSE
UCKL1	OK	negbinomial.size	1.6326e-09	1.30201e-08	UCKL1	585	FALSE
SNORA23	OK	negbinomial.size	0.265099	0.400592	SNORA23	8	FALSE
HNRNPH1	OK	negbinomial.size	1.43799e-13	1.6835e-12	HNRNPH1	1139	FALSE
ALDH1L1	OK	negbinomial.size	0.049296	0.103374	ALDH1L1	5	FALSE
COX16	OK	negbinomial.size	0.396159	0.538744	COX16	752	FALSE
SLC23A1	OK	negbinomial.size	0.623757	0.747542	SLC23A1	23	FALSE
THAP4	OK	negbinomial.size	0.000318191	0.00118564	THAP4	436	FALSE
RBM4B	OK	negbinomial.size	6.76476e-06	3.34308e-05	RBM4B	439	FALSE
OGFRL1	OK	negbinomial.size	0.0116089	0.0298005	OGFRL1	47	FALSE
KRTAP10-5	OK	negbinomial.size	0.917907	0.97796	KRTAP10-5	1	FALSE
PPP1R15A	OK	negbinomial.size	0.938555	0.992666	PPP1R15A	970	FALSE
BMF	OK	negbinomial.size	0.826378	0.911762	BMF	66	FALSE
MAN1A1	OK	negbinomial.size	0.601129	0.727121	MAN1A1	12	FALSE
TGIF2LY	OK	negbinomial.size	1.8103e-09	1.43751e-08	TGIF2LY	12	FALSE
NKAIN1	OK	negbinomial.size	0.00246802	0.00754705	NKAIN1	21	FALSE
NLGN4X	OK	negbinomial.size	0.257807	0.391876	NLGN4X	7	FALSE
LOC399715	OK	negbinomial.size	0.0820616	0.157386	LOC399715	273	FALSE
IFNE	OK	negbinomial.size	0.000119904	0.000482914	IFNE	3	FALSE
ALOX12	OK	negbinomial.size	0.740467	0.845979	ALOX12	42	FALSE
RB1CC1	OK	negbinomial.size	0.249559	0.381858	RB1CC1	803	FALSE
NEIL2	OK	negbinomial.size	0.00253345	0.00772469	NEIL2	658	FALSE
TMEM255B	OK	negbinomial.size	2.03724e-52	1.76681e-50	TMEM255B	96	TRUE
EIF4E	OK	negbinomial.size	0.00132068	0.00430972	EIF4E	762	FALSE
SIGLEC15	OK	negbinomial.size	0.350353	0.490756	SIGLEC15	18	FALSE
ABHD5	OK	negbinomial.size	0.151283	0.258529	ABHD5	386	FALSE
EXOC4	OK	negbinomial.size	0.000187363	0.000731429	EXOC4	896	FALSE
PRAMEF14	OK	negbinomial.size	0.965275	1	PRAMEF14	14	FALSE
HEATR5A	OK	negbinomial.size	3.66477e-06	1.88053e-05	HEATR5A	836	FALSE
SLC29A4	OK	negbinomial.size	8.08509e-06	3.95055e-05	SLC29A4	45	FALSE
BATF2	OK	negbinomial.size	0.703597	0.815987	BATF2	85	FALSE
HTR4	OK	negbinomial.size	0.301669	0.438437	HTR4	4	FALSE
GUSBP5	OK	negbinomial.size	6.42355e-05	0.000271671	GUSBP5	33	FALSE
URGCP	OK	negbinomial.size	0.000106447	0.000432575	URGCP	360	FALSE
EMB	OK	negbinomial.size	0.00406622	0.0117903	EMB	58	FALSE
TRAF6	OK	negbinomial.size	0.0280508	0.064138	TRAF6	555	FALSE
LPAR3	OK	negbinomial.size	0.000133138	0.000532721	LPAR3	32	FALSE
LMNB1	OK	negbinomial.size	7.21412e-16	1.01813e-14	LMNB1	157	FALSE
CKMT1B	OK	negbinomial.size	0.827515	0.912652	CKMT1B	6	FALSE
SNORD9	OK	negbinomial.size	0.115197	0.207762	SNORD9	1	FALSE
LINC00320	OK	negbinomial.size	0.667292	0.784622	LINC00320	48	FALSE
FAM19A5	OK	negbinomial.size	6.03392e-05	0.000256172	FAM19A5	83	FALSE
SHE	OK	negbinomial.size	0.807991	0.89732	SHE	280	FALSE
IFIT1B	OK	negbinomial.size	0.989093	1	IFIT1B	5	FALSE
PIK3C2B	OK	negbinomial.size	0.411322	0.554449	PIK3C2B	402	FALSE
LOC100144597	OK	negbinomial.size	0.5486	0.680803	LOC100144597	1	FALSE
RBM12B-AS1	OK	negbinomial.size	0.0603314	0.122427	RBM12B-AS1	121	FALSE
AKR1E2	OK	negbinomial.size	0.196042	0.316598	AKR1E2	84	FALSE
USP15	OK	negbinomial.size	0.381671	0.523938	USP15	573	FALSE
MIR548Z	OK	negbinomial.size	0.750041	0.853117	MIR548Z	10	FALSE
TCEAL2	OK	negbinomial.size	0.141247	0.244419	TCEAL2	5	FALSE
PTGER2	OK	negbinomial.size	0.902687	0.967571	PTGER2	9	FALSE
FAM184B	OK	negbinomial.size	0.927409	0.985141	FAM184B	253	FALSE
SLC31A1	OK	negbinomial.size	0.734228	0.841034	SLC31A1	965	FALSE
LOC727915	OK	negbinomial.size	0.321364	0.45878	LOC727915	3	FALSE
IFT172	OK	negbinomial.size	7.92987e-35	3.28407e-33	IFT172	243	TRUE
ST7L	OK	negbinomial.size	0.955065	1	ST7L	368	FALSE
GFOD1	OK	negbinomial.size	1.51791e-13	1.76956e-12	GFOD1	169	TRUE
ADAM29	OK	negbinomial.size	0.074195	0.145039	ADAM29	4	FALSE
BET3L	OK	negbinomial.size	1	1	BET3L	0	FALSE
PKN3	OK	negbinomial.size	0.748457	0.851753	PKN3	86	FALSE
C15orf26	OK	negbinomial.size	0.98897	1	C15orf26	3	FALSE
NCOR1P1	OK	negbinomial.size	0.0184111	0.0444937	NCOR1P1	44	FALSE
CNTD1	OK	negbinomial.size	0.0436789	0.0933835	CNTD1	121	FALSE
COMMD1	OK	negbinomial.size	0.631464	0.753917	COMMD1	565	FALSE
WASH7P	OK	negbinomial.size	0.139166	0.241404	WASH7P	495	FALSE
OCM2	OK	negbinomial.size	0.163512	0.275153	OCM2	1	FALSE
NTRK2	OK	negbinomial.size	0.47839	0.616419	NTRK2	22	FALSE
FOXN3	OK	negbinomial.size	0.87657	0.949238	FOXN3	255	FALSE
MFGE8	OK	negbinomial.size	4.74106e-76	8.88546e-74	MFGE8	1052	TRUE
PFKFB2	OK	negbinomial.size	0.544049	0.676713	PFKFB2	432	FALSE
TAS2R4	OK	negbinomial.size	0.273031	0.409029	TAS2R4	14	FALSE
ENTHD1	OK	negbinomial.size	0.0850764	0.162153	ENTHD1	441	TRUE
PRMT5	OK	negbinomial.size	0.00240702	0.00738298	PRMT5	600	FALSE
OR5K4	OK	negbinomial.size	1	1	OR5K4	0	FALSE
ZSCAN12P1	OK	negbinomial.size	6.15064e-08	4.02311e-07	ZSCAN12P1	100	FALSE
HIST2H3A	OK	negbinomial.size	0.63376	0.755478	HIST2H3A	52	FALSE
DCAF4	OK	negbinomial.size	0.00834933	0.0222572	DCAF4	233	FALSE
LCLAT1	OK	negbinomial.size	0.000591222	0.00207603	LCLAT1	523	FALSE
TSKU	OK	negbinomial.size	7.80339e-06	3.81897e-05	TSKU	432	TRUE
PDLIM1	OK	negbinomial.size	3.2112e-11	3.06896e-10	PDLIM1	149	TRUE
KRTCAP3	OK	negbinomial.size	0.48708	0.624705	KRTCAP3	18	FALSE
KCNS2	OK	negbinomial.size	0.0627966	0.126534	KCNS2	8	FALSE
RNF126	OK	negbinomial.size	2.15739e-16	3.18921e-15	RNF126	322	FALSE
MIR4741	OK	negbinomial.size	0.0941675	0.176305	MIR4741	2	FALSE
CEP63	OK	negbinomial.size	0.0672217	0.13358	CEP63	639	FALSE
CLIC4	OK	negbinomial.size	0.16888	0.282297	CLIC4	929	FALSE
ACR	OK	negbinomial.size	0.266674	0.402257	ACR	1	FALSE
KLK7	OK	negbinomial.size	0.133582	0.233515	KLK7	356	FALSE
ALOX5AP	OK	negbinomial.size	0.775684	0.871526	ALOX5AP	18	FALSE
RIPK3	OK	negbinomial.size	1.08436e-06	6.01168e-06	RIPK3	26	FALSE
TAS2R9	OK	negbinomial.size	1	1	TAS2R9	0	FALSE
C19orf18	OK	negbinomial.size	0.256134	0.38995	C19orf18	6	FALSE
BIRC6	OK	negbinomial.size	0.14042	0.243216	BIRC6	777	FALSE
ZNF16	OK	negbinomial.size	0.0408796	0.0882519	ZNF16	159	FALSE
RFT1	OK	negbinomial.size	0.274331	0.410559	RFT1	967	FALSE
ELP6	OK	negbinomial.size	0.0111911	0.0288586	ELP6	449	FALSE
APOC1P1	OK	negbinomial.size	2.23497e-05	0.000101974	APOC1P1	281	FALSE
SLC8A2	OK	negbinomial.size	1	1	SLC8A2	2	FALSE
TACC1	OK	negbinomial.size	0.0577835	0.118093	TACC1	744	FALSE
ITGAD	OK	negbinomial.size	0.196938	0.317649	ITGAD	6	FALSE
SH3PXD2B	OK	negbinomial.size	0.304817	0.441659	SH3PXD2B	331	FALSE
SAMHD1	OK	negbinomial.size	1.79935e-11	1.75918e-10	SAMHD1	305	FALSE
EPC2	OK	negbinomial.size	0.0169513	0.041446	EPC2	189	FALSE
C20orf85	OK	negbinomial.size	1	1	C20orf85	0	FALSE
ATP13A2	OK	negbinomial.size	0.00755327	0.0203708	ATP13A2	289	FALSE
ASIC5	OK	negbinomial.size	0.565404	0.694932	ASIC5	2	FALSE
KRT4	OK	negbinomial.size	0.284622	0.421241	KRT4	2	FALSE
SNX18	OK	negbinomial.size	0.160845	0.271814	SNX18	338	FALSE
MDM2	OK	negbinomial.size	0.335774	0.474479	MDM2	1090	FALSE
CAPNS1	OK	negbinomial.size	3.8299e-05	0.000168353	CAPNS1	528	FALSE
SNORD110	OK	negbinomial.size	0.0559911	0.115078	SNORD110	2	FALSE
PCDH20	OK	negbinomial.size	0.0669845	0.13324	PCDH20	7	FALSE
KCNK9	OK	negbinomial.size	0.324618	0.462381	KCNK9	6	FALSE
SNHG15	OK	negbinomial.size	2.63938e-60	3.0401e-58	SNHG15	513	TRUE
OR2C1	OK	negbinomial.size	0.532447	0.666539	OR2C1	2	FALSE
KLHDC3	OK	negbinomial.size	0.000261696	0.000993218	KLHDC3	694	FALSE
IPPK	OK	negbinomial.size	0.051414	0.107127	IPPK	206	FALSE
EFHD2	OK	negbinomial.size	0.988167	1	EFHD2	191	FALSE
NBEA	OK	negbinomial.size	0.571946	0.701025	NBEA	331	FALSE
ABCA6	OK	negbinomial.size	4.05417e-15	5.35591e-14	ABCA6	241	TRUE
CLDN3	OK	negbinomial.size	0.0660415	0.131614	CLDN3	8	FALSE
AKT2	OK	negbinomial.size	0.132304	0.231792	AKT2	621	FALSE
EGFR	OK	negbinomial.size	4.01916e-09	3.06073e-08	EGFR	48	FALSE
ZDHHC3	OK	negbinomial.size	0.364837	0.506075	ZDHHC3	641	FALSE
SLC25A4	OK	negbinomial.size	0.000734169	0.00252742	SLC25A4	959	FALSE
CYB5B	OK	negbinomial.size	0.00206452	0.00643506	CYB5B	725	FALSE
TESPA1	OK	negbinomial.size	0.0347623	0.0769076	TESPA1	207	FALSE
NDRG1	OK	negbinomial.size	0.024095	0.0562268	NDRG1	625	TRUE
CPXM1	OK	negbinomial.size	1.04463e-25	2.85561e-24	CPXM1	42	TRUE
CACNA1C-AS1	OK	negbinomial.size	0.0745491	0.145592	CACNA1C-AS1	5	FALSE
CDHR4	OK	negbinomial.size	0.119153	0.21332	CDHR4	3	FALSE
OR5L2	OK	negbinomial.size	0.586064	0.713858	OR5L2	9	FALSE
ANKRD30BP2	OK	negbinomial.size	2.24156e-05	0.000102247	ANKRD30BP2	436	FALSE
ZNF285	OK	negbinomial.size	0.197741	0.318805	ZNF285	31	FALSE
MRPL46	OK	negbinomial.size	2.56382e-15	3.45303e-14	MRPL46	387	FALSE
FMO6P	OK	negbinomial.size	0.616615	0.74091	FMO6P	3	FALSE
FARP2	OK	negbinomial.size	2.98532e-08	2.04144e-07	FARP2	811	TRUE
SNORD50A	OK	negbinomial.size	0.175601	0.291023	SNORD50A	4	FALSE
LOC100270746	OK	negbinomial.size	6.89239e-07	3.9366e-06	LOC100270746	130	FALSE
MAPKAPK3	OK	negbinomial.size	0.417642	0.560753	MAPKAPK3	451	FALSE
LDHAL6B	OK	negbinomial.size	0.00121842	0.00400793	LDHAL6B	24	FALSE
NCAM2	OK	negbinomial.size	3.83772e-07	2.26565e-06	NCAM2	73	FALSE
PRKD2	OK	negbinomial.size	4.06222e-08	2.72975e-07	PRKD2	125	FALSE
ZFP36L1	OK	negbinomial.size	0.133011	0.232773	ZFP36L1	1068	TRUE
CYSLTR1	OK	negbinomial.size	0.00293252	0.0087915	CYSLTR1	3	FALSE
OR4C3	OK	negbinomial.size	0.223516	0.3501	OR4C3	2	FALSE
HIST1H2AJ	OK	negbinomial.size	0.0370306	0.0812351	HIST1H2AJ	32	FALSE
CCNB2	OK	negbinomial.size	1.41377e-18	2.43881e-17	CCNB2	125	TRUE
ZNF10	OK	negbinomial.size	0.969434	1	ZNF10	63	FALSE
TMEM175	OK	negbinomial.size	0.772715	0.869648	TMEM175	439	FALSE
FAM134A	OK	negbinomial.size	0.0162469	0.0399443	FAM134A	871	FALSE
TIGD4	OK	negbinomial.size	7.78961e-05	0.000324115	TIGD4	73	FALSE
FLJ13197	OK	negbinomial.size	0.00089205	0.00301601	FLJ13197	556	FALSE
PCNP	OK	negbinomial.size	7.27082e-05	0.000304074	PCNP	904	FALSE
TBC1D3G	OK	negbinomial.size	0.938106	0.992405	TBC1D3G	21	FALSE
SLX1B-SULT1A4	OK	negbinomial.size	0.268702	0.404296	SLX1B-SULT1A4	169	FALSE
CREB1	OK	negbinomial.size	0.0966904	0.180129	CREB1	661	FALSE
NAA38	OK	negbinomial.size	0.548496	0.680733	NAA38	809	FALSE
C9orf57	OK	negbinomial.size	0.298866	0.435288	C9orf57	1	FALSE
FAM225A	OK	negbinomial.size	0.0430342	0.0922637	FAM225A	55	FALSE
FAM22F	OK	negbinomial.size	0.114955	0.207409	FAM22F	2	FALSE
TMPRSS3	OK	negbinomial.size	0.118408	0.21229	TMPRSS3	229	FALSE
C4orf32	OK	negbinomial.size	0.233302	0.362119	C4orf32	32	FALSE
LAT	OK	negbinomial.size	0.870108	0.944321	LAT	90	FALSE
LOC392196	OK	negbinomial.size	0.163928	0.275666	LOC392196	15	FALSE
KCNA3	OK	negbinomial.size	0.116178	0.20914	KCNA3	5	FALSE
SKIV2L2	OK	negbinomial.size	2.46046e-05	0.000111365	SKIV2L2	568	FALSE
ROPN1B	OK	negbinomial.size	0.00068401	0.0023673	ROPN1B	709	FALSE
ZHX2	OK	negbinomial.size	4.03891e-08	2.71573e-07	ZHX2	189	FALSE
FKSG29	OK	negbinomial.size	0.000220762	0.000850846	FKSG29	7	FALSE
CDT1	OK	negbinomial.size	0.693236	0.80706	CDT1	301	FALSE
CD28	OK	negbinomial.size	0.237238	0.366736	CD28	128	FALSE
ZNF624	OK	negbinomial.size	0.0177144	0.0430169	ZNF624	69	FALSE
2022-09-02	OK	negbinomial.size	6.38344e-05	0.000270181	2022-09-02	1058	FALSE
SOHLH2	OK	negbinomial.size	0.888408	0.957463	SOHLH2	4	FALSE
MCOLN3	OK	negbinomial.size	5.35047e-08	3.53e-07	MCOLN3	498	TRUE
MASP2	OK	negbinomial.size	0.838786	0.921406	MASP2	27	FALSE
ZNRF3	OK	negbinomial.size	3.38837e-08	2.3007e-07	ZNRF3	489	FALSE
GPATCH3	OK	negbinomial.size	0.204742	0.327206	GPATCH3	290	FALSE
AGL	OK	negbinomial.size	0.849199	0.929014	AGL	374	FALSE
QRICH2	OK	negbinomial.size	0.0636279	0.127874	QRICH2	16	FALSE
PSD4	OK	negbinomial.size	0.986933	1	PSD4	50	FALSE
PRR20B	OK	negbinomial.size	0.999795	1	PRR20B	6	FALSE
CCNB1IP1	OK	negbinomial.size	6.24042e-30	2.15299e-28	CCNB1IP1	446	TRUE
LOC100289187	OK	negbinomial.size	0.687715	0.802195	LOC100289187	21	FALSE
ENPP7	OK	negbinomial.size	0.435324	0.578036	ENPP7	2	FALSE
OBFC1	OK	negbinomial.size	0.0186919	0.0450836	OBFC1	281	FALSE
KCNG3	OK	negbinomial.size	0.108818	0.198312	KCNG3	15	FALSE
ENPEP	OK	negbinomial.size	0.451583	0.591948	ENPEP	5	FALSE
C14orf79	OK	negbinomial.size	1.39015e-07	8.69928e-07	C14orf79	162	FALSE
SKI	OK	negbinomial.size	0.0467274	0.0988025	SKI	228	FALSE
SHISA4	OK	negbinomial.size	0.445671	0.58721	SHISA4	461	FALSE
SEC61G	OK	negbinomial.size	4.73544e-05	0.00020502	SEC61G	963	FALSE
CAPN11	OK	negbinomial.size	0.822105	0.908498	CAPN11	4	FALSE
ATXN7L3	OK	negbinomial.size	0.0407013	0.0879185	ATXN7L3	187	FALSE
SNORA1	OK	negbinomial.size	0.247889	0.379854	SNORA1	9	FALSE
FAIM	OK	negbinomial.size	0.18609	0.304527	FAIM	371	FALSE
DBNDD1	OK	negbinomial.size	0.0671291	0.133468	DBNDD1	426	FALSE
SZT2	OK	negbinomial.size	0.000161292	0.000635823	SZT2	620	FALSE
ANKRD36	OK	negbinomial.size	1.16896e-11	1.16344e-10	ANKRD36	837	FALSE
GABRP	OK	negbinomial.size	7.26099e-11	6.70747e-10	GABRP	35	FALSE
AWAT2	OK	negbinomial.size	0.315706	0.453131	AWAT2	1	FALSE
TACSTD2	OK	negbinomial.size	2.99234e-06	1.55378e-05	TACSTD2	15	FALSE
PPP2R2A	OK	negbinomial.size	0.0025189	0.00768456	PPP2R2A	457	FALSE
EIF3J	OK	negbinomial.size	0.00130416	0.00426083	EIF3J	504	FALSE
ZNF541	OK	negbinomial.size	0.109425	0.199254	ZNF541	4	FALSE
TEKT4	OK	negbinomial.size	0.0564068	0.115782	TEKT4	40	FALSE
PVALB	OK	negbinomial.size	0.890734	0.959176	PVALB	3	FALSE
LOC100128420	OK	negbinomial.size	0.276982	0.413604	LOC100128420	4	FALSE
RTCA	OK	negbinomial.size	0.779527	0.874777	RTCA	927	FALSE
F10	OK	negbinomial.size	0.212323	0.336477	F10	5	FALSE
FAM134C	OK	negbinomial.size	1.74999e-08	1.23685e-07	FAM134C	941	FALSE
COMP	OK	negbinomial.size	4.10833e-06	2.09586e-05	COMP	3	FALSE
ZNF865	OK	negbinomial.size	0.000693464	0.00239699	ZNF865	709	FALSE
TMEM52B	OK	negbinomial.size	0.00363066	0.0106412	TMEM52B	67	FALSE
SCLT1	OK	negbinomial.size	0.0051722	0.0145674	SCLT1	209	FALSE
TAL1	OK	negbinomial.size	0.438261	0.580299	TAL1	43	FALSE
LOC493754	OK	negbinomial.size	0.165996	0.278422	LOC493754	575	FALSE
ACSL1	OK	negbinomial.size	6.97378e-24	1.70603e-22	ACSL1	623	TRUE
ABCC5	OK	negbinomial.size	0.19434	0.314606	ABCC5	615	FALSE
POU4F1-AS1	OK	negbinomial.size	0.771867	0.86918	POU4F1-AS1	32	FALSE
RBBP7	OK	negbinomial.size	0.427858	0.570654	RBBP7	847	FALSE
ABL1	OK	negbinomial.size	0.0201884	0.0482061	ABL1	287	FALSE
PTPRG	OK	negbinomial.size	0.200123	0.32166	PTPRG	370	FALSE
NCOR1	OK	negbinomial.size	9.63929e-09	7.00765e-08	NCOR1	881	FALSE
TXNRD1	OK	negbinomial.size	0.19849	0.319756	TXNRD1	725	FALSE
SPINK4	OK	negbinomial.size	0.75355	0.855964	SPINK4	2	FALSE
UBE2H	OK	negbinomial.size	7.52517e-05	0.000314057	UBE2H	673	FALSE
BRDT	OK	negbinomial.size	0.0445343	0.0948455	BRDT	246	FALSE
LRRC26	OK	negbinomial.size	1	1	LRRC26	0	FALSE
FAM156A	OK	negbinomial.size	4.60969e-07	2.6962e-06	FAM156A	565	FALSE
C8orf31	OK	negbinomial.size	0.38112	0.523301	C8orf31	255	FALSE
SLC6A8	OK	negbinomial.size	9.28719e-06	4.49324e-05	SLC6A8	484	FALSE
CCNE2	OK	negbinomial.size	5.61352e-08	3.69034e-07	CCNE2	75	FALSE
CALCR	OK	negbinomial.size	0.389663	0.532431	CALCR	5	FALSE
CDC45	OK	negbinomial.size	8.60227e-14	1.02721e-12	CDC45	100	TRUE
LINC00685	OK	negbinomial.size	4.62339e-09	3.49919e-08	LINC00685	275	FALSE
CWC22	OK	negbinomial.size	0.016255	0.0399598	CWC22	567	FALSE
PPP1CB	OK	negbinomial.size	1.85759e-08	1.30664e-07	PPP1CB	1056	FALSE
ABHD8	OK	negbinomial.size	0.000201187	0.000780981	ABHD8	113	FALSE
ARF5	OK	negbinomial.size	8.32554e-19	1.45664e-17	ARF5	1018	TRUE
SLC24A4	OK	negbinomial.size	0.777073	0.872732	SLC24A4	752	FALSE
CCT3	OK	negbinomial.size	1.19359e-07	7.5267e-07	CCT3	1065	FALSE
ZNF121	OK	negbinomial.size	1.35942e-31	4.92038e-30	ZNF121	268	TRUE
SLC5A10	OK	negbinomial.size	0.083876	0.160238	SLC5A10	105	FALSE
SLC3A2	OK	negbinomial.size	4.47794e-11	4.21582e-10	SLC3A2	1098	TRUE
OR13A1	OK	negbinomial.size	0.831774	0.915887	OR13A1	2	FALSE
RAD50	OK	negbinomial.size	0.734823	0.841434	RAD50	665	FALSE
IER5	OK	negbinomial.size	8.05447e-05	0.000334232	IER5	171	FALSE
MTHFD1L	OK	negbinomial.size	0.00139836	0.00454241	MTHFD1L	330	FALSE
MBTPS2	OK	negbinomial.size	0.00061559	0.00215306	MBTPS2	509	FALSE
MVK	OK	negbinomial.size	0.924007	0.982564	MVK	214	FALSE
RBMY1E	OK	negbinomial.size	0.295923	0.432311	RBMY1E	3	FALSE
FAM110D	OK	negbinomial.size	0.335199	0.473821	FAM110D	2	FALSE
NCL	OK	negbinomial.size	0.300958	0.437529	NCL	1142	FALSE
PSMG3-AS1	OK	negbinomial.size	3.80863e-17	5.96937e-16	PSMG3-AS1	263	FALSE
PSMD10	OK	negbinomial.size	1.39905e-05	6.5984e-05	PSMD10	633	FALSE
MOBP	OK	negbinomial.size	0.310143	0.447306	MOBP	15	FALSE
KRTAP5-3	OK	negbinomial.size	0.655291	0.774456	KRTAP5-3	2	FALSE
HRH1	OK	negbinomial.size	1.79687e-08	1.26836e-07	HRH1	199	FALSE
HCG18	OK	negbinomial.size	0.0122316	0.0312148	HCG18	785	FALSE
C5orf30	OK	negbinomial.size	4.81658e-10	4.07493e-09	C5orf30	330	FALSE
RASGRP3	OK	negbinomial.size	1.32805e-08	9.51095e-08	RASGRP3	60	FALSE
NUDT16L1	OK	negbinomial.size	5.87569e-09	4.39435e-08	NUDT16L1	409	FALSE
LOC284837	OK	negbinomial.size	0.00164276	0.00525678	LOC284837	59	FALSE
PRKRIP1	OK	negbinomial.size	0.250043	0.382519	PRKRIP1	332	FALSE
LOC285972	OK	negbinomial.size	0.0106297	0.027591	LOC285972	350	FALSE
FBXO47	OK	negbinomial.size	1	1	FBXO47	1	FALSE
MED21	OK	negbinomial.size	0.0161342	0.039707	MED21	501	FALSE
KIAA1239	OK	negbinomial.size	0.0350767	0.0775023	KIAA1239	6	FALSE
SYT11	OK	negbinomial.size	6.27006e-10	5.24244e-09	SYT11	604	FALSE
NTSR2	OK	negbinomial.size	0.318732	0.456228	NTSR2	3	FALSE
BTBD18	OK	negbinomial.size	0.254017	0.387501	BTBD18	27	FALSE
OR2A25	OK	negbinomial.size	0.121634	0.216756	OR2A25	3	FALSE
SPTBN2	OK	negbinomial.size	0.0031391	0.00933833	SPTBN2	78	FALSE
LRMP	OK	negbinomial.size	0.701738	0.814173	LRMP	12	FALSE
BHLHE40	OK	negbinomial.size	1.18015e-18	2.05019e-17	BHLHE40	614	TRUE
KLHL31	OK	negbinomial.size	0.881711	0.952474	KLHL31	10	FALSE
RNF111	OK	negbinomial.size	0.0233443	0.0547001	RNF111	546	FALSE
C17orf98	OK	negbinomial.size	0.417032	0.560172	C17orf98	3	FALSE
C11orf92	OK	negbinomial.size	0.00208443	0.00649072	C11orf92	336	FALSE
PTH	OK	negbinomial.size	0.946107	0.997242	PTH	4	FALSE
IST1	OK	negbinomial.size	0.00642235	0.0176363	IST1	930	FALSE
KIAA0895	OK	negbinomial.size	0.599796	0.726026	KIAA0895	140	FALSE
P2RY10	OK	negbinomial.size	0.674212	0.790656	P2RY10	6	FALSE
NME5	OK	negbinomial.size	0.000154868	0.000612466	NME5	115	FALSE
DDX21	OK	negbinomial.size	1.35077e-27	4.13745e-26	DDX21	562	TRUE
LRSAM1	OK	negbinomial.size	0.23734	0.366839	LRSAM1	370	FALSE
HDAC11	OK	negbinomial.size	0.00302863	0.0090511	HDAC11	277	FALSE
VMO1	OK	negbinomial.size	0.837998	0.920759	VMO1	7	FALSE
MTO1	OK	negbinomial.size	0.438873	0.5809	MTO1	270	FALSE
ADAR	OK	negbinomial.size	0.0266286	0.0612982	ADAR	1017	FALSE
P2RX1	OK	negbinomial.size	0.0548013	0.11299	P2RX1	5	FALSE
EN2	OK	negbinomial.size	9.50764e-18	1.5506e-16	EN2	178	FALSE
TM9SF2	OK	negbinomial.size	6.61797e-20	1.26278e-18	TM9SF2	986	TRUE
INHBE	OK	negbinomial.size	0.00278485	0.00840205	INHBE	150	FALSE
DLG5-AS1	OK	negbinomial.size	0.078935	0.152498	DLG5-AS1	283	FALSE
TCTE3	OK	negbinomial.size	0.891872	0.959887	TCTE3	10	FALSE
TOX2	OK	negbinomial.size	0.998703	1	TOX2	6	FALSE
PSG10P	OK	negbinomial.size	0.128499	0.226616	PSG10P	3	FALSE
HBB	OK	negbinomial.size	4.1626e-20	8.03982e-19	HBB	29	FALSE
MED15	OK	negbinomial.size	1.36014e-25	3.69073e-24	MED15	1003	TRUE
CASR	OK	negbinomial.size	0.730145	0.838073	CASR	6	FALSE
MTPN	OK	negbinomial.size	0.788753	0.881686	MTPN	983	FALSE
UNC50	OK	negbinomial.size	0.336948	0.475897	UNC50	684	FALSE
C21orf33	OK	negbinomial.size	1.16478e-09	9.47024e-09	C21orf33	850	FALSE
IRF2	OK	negbinomial.size	0.000458741	0.00164666	IRF2	489	FALSE
PGR	OK	negbinomial.size	0.726823	0.835517	PGR	18	FALSE
SPATA6L	OK	negbinomial.size	0.0707291	0.13933	SPATA6L	37	FALSE
GPR84	OK	negbinomial.size	0.858137	0.935923	GPR84	5	FALSE
SRPX	OK	negbinomial.size	0.000439719	0.00158688	SRPX	834	TRUE
BRE	OK	negbinomial.size	3.06942e-05	0.000136938	BRE	614	FALSE
FRMD8P1	OK	negbinomial.size	0.0642874	0.128849	FRMD8P1	11	FALSE
FGF10	OK	negbinomial.size	0.387489	0.530115	FGF10	1	FALSE
SDC3	OK	negbinomial.size	4.9262e-33	1.92819e-31	SDC3	933	TRUE
TMEM218	OK	negbinomial.size	0.0369707	0.081136	TMEM218	333	FALSE
SOX6	OK	negbinomial.size	0.000252523	0.000961691	SOX6	355	FALSE
RPUSD2	OK	negbinomial.size	0.000194911	0.000758225	RPUSD2	189	FALSE
ZSCAN31	OK	negbinomial.size	0.031124	0.0701139	ZSCAN31	62	FALSE
MAPK11	OK	negbinomial.size	0.347481	0.487443	MAPK11	28	FALSE
TBC1D22A	OK	negbinomial.size	0.00142164	0.00461398	TBC1D22A	561	FALSE
ZNF204P	OK	negbinomial.size	0.395399	0.538009	ZNF204P	282	FALSE
COL4A6	OK	negbinomial.size	0.117702	0.21132	COL4A6	1	FALSE
TOMM70A	OK	negbinomial.size	0.0284326	0.0648902	TOMM70A	386	FALSE
MIR22	OK	negbinomial.size	0.0573553	0.11738	MIR22	4	FALSE
NAB1	OK	negbinomial.size	6.44307e-06	3.19195e-05	NAB1	429	FALSE
ASIC4	OK	negbinomial.size	0.199936	0.321453	ASIC4	3	FALSE
TSPAN18	OK	negbinomial.size	0.0937797	0.175745	TSPAN18	11	FALSE
TRMT10A	OK	negbinomial.size	0.802032	0.892784	TRMT10A	132	FALSE
ZNF559-ZNF177	OK	negbinomial.size	0.818152	0.905645	ZNF559-ZNF177	14	FALSE
MED31	OK	negbinomial.size	0.164704	0.276648	MED31	288	FALSE
LOC100507003	OK	negbinomial.size	1	1	LOC100507003	1	FALSE
ZNF532	OK	negbinomial.size	0.26297	0.398165	ZNF532	532	FALSE
PLG	OK	negbinomial.size	0.938211	0.992468	PLG	18	FALSE
CAPSL	OK	negbinomial.size	1	1	CAPSL	1	FALSE
ASB14	OK	negbinomial.size	0.517799	0.653541	ASB14	52	FALSE
CA8	OK	negbinomial.size	1.54424e-60	1.81653e-58	CA8	391	TRUE
LAMTOR4	OK	negbinomial.size	0.00350172	0.0103048	LAMTOR4	1037	FALSE
IL36RN	OK	negbinomial.size	0.0984323	0.182866	IL36RN	3	FALSE
FBLN7	OK	negbinomial.size	0.186846	0.305369	FBLN7	66	FALSE
SLFN11	OK	negbinomial.size	0.477766	0.61601	SLFN11	23	FALSE
POLR2J3	OK	negbinomial.size	0.805929	0.8955	POLR2J3	671	FALSE
PAR-SN	OK	negbinomial.size	1.88845e-05	8.72245e-05	PAR-SN	809	TRUE
NOL7	OK	negbinomial.size	0.320144	0.457511	NOL7	921	FALSE
BRMS1L	OK	negbinomial.size	0.146799	0.252408	BRMS1L	157	FALSE
PANK2	OK	negbinomial.size	0.928401	0.985721	PANK2	202	FALSE
ICAM3	OK	negbinomial.size	3.15555e-17	4.96337e-16	ICAM3	254	FALSE
TAF8	OK	negbinomial.size	0.0655317	0.130762	TAF8	983	FALSE
RNF139	OK	negbinomial.size	0.103838	0.191031	RNF139	221	FALSE
ZNF594	OK	negbinomial.size	0.590771	0.718167	ZNF594	238	FALSE
ADAM8	OK	negbinomial.size	0.1517	0.259101	ADAM8	25	FALSE
SFTPC	OK	negbinomial.size	0.0193375	0.0464331	SFTPC	19	FALSE
MAN2B2	OK	negbinomial.size	5.37896e-07	3.11647e-06	MAN2B2	539	FALSE
RGS12	OK	negbinomial.size	0.339282	0.478339	RGS12	689	TRUE
EIF1AY	OK	negbinomial.size	5.04927e-08	3.34626e-07	EIF1AY	198	TRUE
LRRIQ1	OK	negbinomial.size	0.0302276	0.0683591	LRRIQ1	24	FALSE
GPR150	OK	negbinomial.size	0.280011	0.416666	GPR150	1	FALSE
PRRG3	OK	negbinomial.size	0.237178	0.366736	PRRG3	1	FALSE
SAA4	OK	negbinomial.size	1.50973e-13	1.76189e-12	SAA4	16	FALSE
RPL23P8	OK	negbinomial.size	0.101044	0.186838	RPL23P8	29	FALSE
RAPGEF5	OK	negbinomial.size	1.32452e-09	1.06904e-08	RAPGEF5	140	TRUE
CHP1	OK	negbinomial.size	0.000313424	0.00117064	CHP1	1147	FALSE
ZCCHC2	OK	negbinomial.size	0.538672	0.672314	ZCCHC2	229	FALSE
MGC39372	OK	negbinomial.size	2.04073e-11	1.9829e-10	MGC39372	28	FALSE
MIR570	OK	negbinomial.size	0.0133564	0.033755	MIR570	5	FALSE
DDX11-AS1	OK	negbinomial.size	0.0412957	0.0890283	DDX11-AS1	155	FALSE
ACAP2	OK	negbinomial.size	0.787005	0.880582	ACAP2	790	FALSE
PPP4R2	OK	negbinomial.size	1.63318e-19	3.0224e-18	PPP4R2	647	FALSE
CDCA2	OK	negbinomial.size	0.0802679	0.154574	CDCA2	138	FALSE
SLC9A7P1	OK	negbinomial.size	0.410803	0.553881	SLC9A7P1	156	FALSE
PTGFRN	OK	negbinomial.size	1.69364e-15	2.30917e-14	PTGFRN	500	FALSE
OR4D5	OK	negbinomial.size	0.269977	0.405663	OR4D5	1	FALSE
C1orf194	OK	negbinomial.size	0.646187	0.76612	C1orf194	12	FALSE
SIGLEC5	OK	negbinomial.size	0.879726	0.950979	SIGLEC5	3	FALSE
GUCD1	OK	negbinomial.size	0.140978	0.244069	GUCD1	707	FALSE
MIR548B	OK	negbinomial.size	1	1	MIR548B	0	FALSE
CSNK1G2-AS1	OK	negbinomial.size	0.036826	0.0808666	CSNK1G2-AS1	14	FALSE
LRRN4CL	OK	negbinomial.size	0.340451	0.479558	LRRN4CL	796	FALSE
NMUR2	OK	negbinomial.size	0.671424	0.788418	NMUR2	7	FALSE
KIAA1586	OK	negbinomial.size	0.00625609	0.0172274	KIAA1586	367	FALSE
DAGLA	OK	negbinomial.size	2.57577e-07	1.55679e-06	DAGLA	110	FALSE
MGC27382	OK	negbinomial.size	0.149244	0.255788	MGC27382	2	FALSE
NEUROD6	OK	negbinomial.size	0.916358	0.976941	NEUROD6	1	FALSE
GPR32	OK	negbinomial.size	0.882697	0.953213	GPR32	2	FALSE
CHCHD6	OK	negbinomial.size	0.400193	0.543027	CHCHD6	877	TRUE
SLC2A4RG	OK	negbinomial.size	0.619664	0.743765	SLC2A4RG	83	FALSE
FBXL3	OK	negbinomial.size	0.00981643	0.0257095	FBXL3	164	FALSE
CA5B	OK	negbinomial.size	0.183849	0.301529	CA5B	930	FALSE
MPHOSPH9	OK	negbinomial.size	0.441936	0.584046	MPHOSPH9	223	FALSE
HCN4	OK	negbinomial.size	0.619292	0.74348	HCN4	6	FALSE
CEACAM19	OK	negbinomial.size	0.672223	0.789161	CEACAM19	6	FALSE
SH2D4B	OK	negbinomial.size	0.377701	0.519941	SH2D4B	9	FALSE
HFE2	OK	negbinomial.size	0.109648	0.199529	HFE2	1	FALSE
TGM4	OK	negbinomial.size	0.619402	0.743566	TGM4	11	FALSE
TBC1D15	OK	negbinomial.size	0.203765	0.326021	TBC1D15	860	FALSE
LYPD2	OK	negbinomial.size	0.233992	0.362962	LYPD2	2	FALSE
FAM168A	OK	negbinomial.size	0.00251794	0.00768271	FAM168A	311	FALSE
ZNF830	OK	negbinomial.size	0.307725	0.444619	ZNF830	340	FALSE
MRPS21	OK	negbinomial.size	0.0179855	0.0435842	MRPS21	1055	FALSE
NONO	OK	negbinomial.size	0.000131954	0.000528077	NONO	1111	FALSE
CLEC5A	OK	negbinomial.size	0.946207	0.997253	CLEC5A	6	FALSE
ITCH	OK	negbinomial.size	0.119414	0.213625	ITCH	648	FALSE
MGAT3	OK	negbinomial.size	0.872512	0.946187	MGAT3	5	FALSE
MBP	OK	negbinomial.size	1.38295e-24	3.53982e-23	MBP	900	TRUE
GTF2H2C	OK	negbinomial.size	0.899624	0.965411	GTF2H2C	652	FALSE
RPP25	OK	negbinomial.size	1.28927e-09	1.04287e-08	RPP25	330	TRUE
SOSTDC1	OK	negbinomial.size	4.39735e-28	1.39323e-26	SOSTDC1	59	TRUE
HRC	OK	negbinomial.size	0.516541	0.652276	HRC	3	FALSE
TRIM48	OK	negbinomial.size	0.959677	1	TRIM48	12	FALSE
TMEM133	OK	negbinomial.size	0.0400011	0.0867534	TMEM133	63	FALSE
LOC731779	OK	negbinomial.size	0.199069	0.320542	LOC731779	2	FALSE
ECEL1P2	OK	negbinomial.size	0.15525	0.263942	ECEL1P2	7	FALSE
HOXC11	OK	negbinomial.size	0.0169381	0.0414274	HOXC11	63	FALSE
DOK5	OK	negbinomial.size	1.38507e-95	3.60363e-93	DOK5	93	TRUE
HELZ	OK	negbinomial.size	0.549756	0.682032	HELZ	915	FALSE
ADRB3	OK	negbinomial.size	0.428047	0.570807	ADRB3	10	FALSE
PTRH2	OK	negbinomial.size	0.00144607	0.00468568	PTRH2	707	FALSE
MPEG1	OK	negbinomial.size	0.0286109	0.0652231	MPEG1	26	FALSE
DMD	OK	negbinomial.size	0.0461317	0.097758	DMD	320	FALSE
NDUFA12	OK	negbinomial.size	0.861129	0.937911	NDUFA12	869	FALSE
C17orf112	OK	negbinomial.size	0.1052	0.192974	C17orf112	4	FALSE
KRTAP2-4	OK	negbinomial.size	0.196322	0.316887	KRTAP2-4	2	FALSE
TMCO5B	OK	negbinomial.size	0.237232	0.366736	TMCO5B	2	FALSE
STAMBPL1	OK	negbinomial.size	5.66342e-18	9.36773e-17	STAMBPL1	177	FALSE
ADCY2	OK	negbinomial.size	7.76981e-45	5.16004e-43	ADCY2	409	TRUE
SEC24B-AS1	OK	negbinomial.size	0.175009	0.290216	SEC24B-AS1	359	FALSE
KLHL20	OK	negbinomial.size	0.0176142	0.0428112	KLHL20	468	FALSE
SRM	OK	negbinomial.size	9.313e-75	1.67445e-72	SRM	484	TRUE
OTC	OK	negbinomial.size	1	1	OTC	2	FALSE
MIR1184-2	OK	negbinomial.size	1	1	MIR1184-2	0	FALSE
ANKRD33B	OK	negbinomial.size	0.203641	0.325915	ANKRD33B	114	FALSE
TMIE	OK	negbinomial.size	0.935728	0.990555	TMIE	6	FALSE
SNX8	OK	negbinomial.size	0.0454309	0.0964856	SNX8	580	FALSE
LIPK	OK	negbinomial.size	1	1	LIPK	0	FALSE
LOC100128593	OK	negbinomial.size	0.0825902	0.158206	LOC100128593	221	FALSE
CHURC1	OK	negbinomial.size	0.966638	1	CHURC1	965	FALSE
ANKRD20A4	OK	negbinomial.size	0.0654717	0.130666	ANKRD20A4	153	FALSE
KLC2	OK	negbinomial.size	7.08272e-12	7.21485e-11	KLC2	297	FALSE
HDAC1	OK	negbinomial.size	2.05681e-06	1.09527e-05	HDAC1	783	FALSE
ELMOD3	OK	negbinomial.size	0.856345	0.934794	ELMOD3	294	FALSE
LOC100507537	OK	negbinomial.size	0.320303	0.457679	LOC100507537	30	FALSE
FNDC3B	OK	negbinomial.size	8.48081e-05	0.000350698	FNDC3B	632	TRUE
MTCP1	OK	negbinomial.size	0.12685	0.224443	MTCP1	46	FALSE
VMA21	OK	negbinomial.size	0.0316717	0.0711499	VMA21	899	FALSE
SNORD96B	OK	negbinomial.size	1	1	SNORD96B	0	FALSE
WFDC10B	OK	negbinomial.size	9.30418e-09	6.78635e-08	WFDC10B	9	FALSE
JAKMIP3	OK	negbinomial.size	0.523745	0.658425	JAKMIP3	1	FALSE
PCDHGB3	OK	negbinomial.size	4.94671e-05	0.000213249	PCDHGB3	25	FALSE
SUZ12P1	OK	negbinomial.size	3.77179e-05	0.000166062	SUZ12P1	112	FALSE
CAV2	OK	negbinomial.size	6.6685e-33	2.57821e-31	CAV2	935	TRUE
ATRNL1	OK	negbinomial.size	0.367173	0.508806	ATRNL1	106	FALSE
SUN3	OK	negbinomial.size	0.0562621	0.115571	SUN3	14	FALSE
MED26	OK	negbinomial.size	0.00466212	0.0132746	MED26	83	FALSE
LOC387723	OK	negbinomial.size	0.00100151	0.00335329	LOC387723	443	FALSE
DUS1L	OK	negbinomial.size	0.0936825	0.175605	DUS1L	329	FALSE
NEK9	OK	negbinomial.size	1.01265e-24	2.60405e-23	NEK9	770	TRUE
KDM2B	OK	negbinomial.size	0.259102	0.393391	KDM2B	303	FALSE
CHRM3	OK	negbinomial.size	3.55302e-14	4.37744e-13	CHRM3	1018	TRUE
WARS2	OK	negbinomial.size	0.68816	0.80263	WARS2	329	FALSE
USP50	OK	negbinomial.size	1	1	USP50	2	FALSE
NEURL1B	OK	negbinomial.size	1	1	NEURL1B	3	FALSE
RIMKLA	OK	negbinomial.size	0.71415	0.825412	RIMKLA	147	FALSE
TBX22	OK	negbinomial.size	0.431969	0.574755	TBX22	3	FALSE
ASF1A	OK	negbinomial.size	0.0737797	0.144405	ASF1A	268	FALSE
TOMM40	OK	negbinomial.size	7.5502e-09	5.57505e-08	TOMM40	322	FALSE
MBNL1-AS1	OK	negbinomial.size	0.0401339	0.086922	MBNL1-AS1	61	FALSE
TUBGCP5	OK	negbinomial.size	4.9099e-05	0.000211786	TUBGCP5	380	FALSE
IGSF6	OK	negbinomial.size	0.0254311	0.0588848	IGSF6	41	FALSE
TPPP	OK	negbinomial.size	0.0520028	0.108107	TPPP	96	FALSE
RGPD3	OK	negbinomial.size	0.079285	0.153054	RGPD3	191	FALSE
GSTM5	OK	negbinomial.size	0.028718	0.0654539	GSTM5	2	FALSE
BTD	OK	negbinomial.size	0.522225	0.657201	BTD	371	FALSE
SNRPB2	OK	negbinomial.size	2.727e-08	1.87641e-07	SNRPB2	832	FALSE
PDCD1LG2	OK	negbinomial.size	0.00950807	0.0249995	PDCD1LG2	14	FALSE
MBOAT7	OK	negbinomial.size	7.47843e-07	4.24283e-06	MBOAT7	399	FALSE
ERICH1	OK	negbinomial.size	9.48476e-12	9.53001e-11	ERICH1	508	FALSE
LINC00244	OK	negbinomial.size	0.287102	0.423756	LINC00244	4	FALSE
APOA4	OK	negbinomial.size	0.0759393	0.147886	APOA4	2	FALSE
HOXA11	OK	negbinomial.size	1.05186e-08	7.61686e-08	HOXA11	39	FALSE
SLC25A51	OK	negbinomial.size	0.0246715	0.0573482	SLC25A51	788	FALSE
RAB28	OK	negbinomial.size	0.477092	0.615464	RAB28	403	FALSE
MKX	OK	negbinomial.size	0.438603	0.580647	MKX	1	FALSE
HAUS7	OK	negbinomial.size	4.36468e-10	3.71392e-09	HAUS7	264	FALSE
OR2M3	OK	negbinomial.size	0.0823665	0.157873	OR2M3	7	FALSE
PKP3	OK	negbinomial.size	0.446142	0.58757	PKP3	2	FALSE
SH3GL2	OK	negbinomial.size	0.0466254	0.0985964	SH3GL2	6	FALSE
RPN2	OK	negbinomial.size	0.125031	0.221729	RPN2	1091	FALSE
CTSO	OK	negbinomial.size	1.81424e-52	1.58585e-50	CTSO	481	TRUE
SFMBT1	OK	negbinomial.size	0.315568	0.452992	SFMBT1	321	FALSE
MIR5091	OK	negbinomial.size	0.267322	0.402932	MIR5091	1	FALSE
LOC401109	OK	negbinomial.size	0.627681	0.750901	LOC401109	2	FALSE
HSF5	OK	negbinomial.size	0.114458	0.206699	HSF5	4	FALSE
TTC9B	OK	negbinomial.size	0.0361537	0.079556	TTC9B	3	FALSE
SNAR-A10	OK	negbinomial.size	0.472285	0.610937	SNAR-A10	45	FALSE
UPF2	OK	negbinomial.size	0.292676	0.428928	UPF2	573	FALSE
SORBS3	OK	negbinomial.size	0.0978422	0.181948	SORBS3	364	FALSE
CD101	OK	negbinomial.size	0.148114	0.254313	CD101	26	FALSE
C4BPA	OK	negbinomial.size	1	1	C4BPA	2	FALSE
ALB	OK	negbinomial.size	1	1	ALB	2	FALSE
JPH1	OK	negbinomial.size	0.389766	0.532533	JPH1	52	FALSE
DOPEY1	OK	negbinomial.size	1.69826e-07	1.05261e-06	DOPEY1	162	FALSE
AGBL2	OK	negbinomial.size	9.40401e-07	5.26639e-06	AGBL2	51	FALSE
TERF1	OK	negbinomial.size	0.132541	0.232114	TERF1	810	FALSE
KIF22	OK	negbinomial.size	4.05268e-05	0.000177265	KIF22	356	FALSE
GSE1	OK	negbinomial.size	0.00284624	0.00856623	GSE1	250	FALSE
ACTBL2	OK	negbinomial.size	0.00457483	0.0130528	ACTBL2	14	FALSE
NINJ1	OK	negbinomial.size	0.347229	0.487213	NINJ1	696	FALSE
SNORD32A	OK	negbinomial.size	4.52516e-13	5.08506e-12	SNORD32A	40	TRUE
SEC61A2	OK	negbinomial.size	0.928864	0.986118	SEC61A2	268	FALSE
ZNF703	OK	negbinomial.size	0.000340678	0.00126094	ZNF703	119	FALSE
UCP3	OK	negbinomial.size	0.873403	0.946829	UCP3	13	FALSE
SFXN4	OK	negbinomial.size	7.30045e-13	8.06441e-12	SFXN4	286	FALSE
HIST1H1D	OK	negbinomial.size	5.84557e-21	1.18601e-19	HIST1H1D	85	TRUE
MYL6B	OK	negbinomial.size	0.333526	0.47212	MYL6B	654	FALSE
TREM1	OK	negbinomial.size	7.11386e-56	7.11869e-54	TREM1	64	TRUE
LOC253039	OK	negbinomial.size	1.23691e-17	1.99811e-16	LOC253039	534	FALSE
OST4	OK	negbinomial.size	0.000265877	0.00100648	OST4	1096	FALSE
LOC283922	OK	negbinomial.size	7.93713e-05	0.000329881	LOC283922	303	FALSE
VAMP7	OK	negbinomial.size	0.250848	0.383486	VAMP7	594	FALSE
OR52E6	OK	negbinomial.size	1.00642e-06	5.60627e-06	OR52E6	17	FALSE
BREA2	OK	negbinomial.size	0.316013	0.453482	BREA2	119	FALSE
CKMT2	OK	negbinomial.size	0.288729	0.425258	CKMT2	36	FALSE
SLC13A3	OK	negbinomial.size	2.12535e-35	9.12664e-34	SLC13A3	258	TRUE
HLA-C	OK	negbinomial.size	2.64191e-83	5.84257e-81	HLA-C	1098	TRUE
BBIP1	OK	negbinomial.size	0.69414	0.807773	BBIP1	432	FALSE
SBDSP1	OK	negbinomial.size	2.83089e-07	1.70215e-06	SBDSP1	541	FALSE
N4BP2L1	OK	negbinomial.size	1.78417e-10	1.58526e-09	N4BP2L1	144	FALSE
TIMP4	OK	negbinomial.size	1.74007e-05	8.09801e-05	TIMP4	16	FALSE
SLIT2	OK	negbinomial.size	3.73117e-09	2.84927e-08	SLIT2	50	FALSE
HAUS3	OK	negbinomial.size	0.283364	0.419998	HAUS3	883	FALSE
RSF1	OK	negbinomial.size	0.117106	0.210519	RSF1	809	FALSE
MYLK3	OK	negbinomial.size	0.0477925	0.100641	MYLK3	922	FALSE
MON1A	OK	negbinomial.size	0.00877331	0.023264	MON1A	246	FALSE
LONRF1	OK	negbinomial.size	0.0701154	0.138299	LONRF1	549	FALSE
DLGAP1-AS3	OK	negbinomial.size	0.976412	1	DLGAP1-AS3	15	FALSE
CCP110	OK	negbinomial.size	0.93573	0.990555	CCP110	417	FALSE
C2orf88	OK	negbinomial.size	5.6454e-08	3.70799e-07	C2orf88	293	TRUE
CACNG6	OK	negbinomial.size	0.29576	0.432175	CACNG6	1	FALSE
FLJ42875	OK	negbinomial.size	0.625855	0.749325	FLJ42875	2	FALSE
CEP128	OK	negbinomial.size	0.0743955	0.145354	CEP128	106	FALSE
LRIT3	OK	negbinomial.size	0.511344	0.647747	LRIT3	10	FALSE
HMGXB3	OK	negbinomial.size	0.221439	0.34751	HMGXB3	754	FALSE
ZSWIM3	OK	negbinomial.size	0.486239	0.623987	ZSWIM3	62	FALSE
DPPA4	OK	negbinomial.size	0.000517025	0.0018359	DPPA4	301	FALSE
ZNF804A	OK	negbinomial.size	0.598977	0.725313	ZNF804A	16	FALSE
MDS2	OK	negbinomial.size	0.892502	0.960191	MDS2	18	FALSE
CCIN	OK	negbinomial.size	0.226379	0.353707	CCIN	1	FALSE
WDR83	OK	negbinomial.size	8.06559e-28	2.51936e-26	WDR83	210	TRUE
SLC25A31	OK	negbinomial.size	0.867838	0.942343	SLC25A31	3	FALSE
KCNMB4	OK	negbinomial.size	0.257791	0.391876	KCNMB4	416	FALSE
RABL5	OK	negbinomial.size	0.000638238	0.00222243	RABL5	987	FALSE
DENND6B	OK	negbinomial.size	0.000111624	0.000452448	DENND6B	136	FALSE
CGB8	OK	negbinomial.size	0.119455	0.213665	CGB8	4	FALSE
GALNS	OK	negbinomial.size	0.00206943	0.00644946	GALNS	440	FALSE
LOC100133957	OK	negbinomial.size	0.0372089	0.0815697	LOC100133957	84	FALSE
STX6	OK	negbinomial.size	2.13832e-06	1.13539e-05	STX6	304	FALSE
HIST1H1C	OK	negbinomial.size	9.42016e-14	1.12185e-12	HIST1H1C	556	FALSE
KRTAP9-9	OK	negbinomial.size	1	1	KRTAP9-9	1	FALSE
CIDEB	OK	negbinomial.size	0.399825	0.542641	CIDEB	96	FALSE
CT47A1	OK	negbinomial.size	2.74686e-09	2.13671e-08	CT47A1	84	FALSE
PDK3	OK	negbinomial.size	0.000111751	0.000452882	PDK3	956	FALSE
KCNJ11	OK	negbinomial.size	0.000241278	0.000922873	KCNJ11	612	FALSE
CASP4	OK	negbinomial.size	0.0069818	0.01898	CASP4	627	FALSE
TPR	OK	negbinomial.size	0.173387	0.28811	TPR	996	FALSE
ZSCAN20	OK	negbinomial.size	0.0654159	0.130637	ZSCAN20	103	FALSE
MTX2	OK	negbinomial.size	1.3331e-06	7.31008e-06	MTX2	734	FALSE
HIST1H2BH	OK	negbinomial.size	0.000191383	0.000746198	HIST1H2BH	25	FALSE
LYRM7	OK	negbinomial.size	0.897575	0.964101	LYRM7	1020	FALSE
BRD3	OK	negbinomial.size	0.0201961	0.0482121	BRD3	751	FALSE
LOC100506054	OK	negbinomial.size	0.442773	0.584778	LOC100506054	251	FALSE
HIST1H2BO	OK	negbinomial.size	0.0656613	0.130961	HIST1H2BO	48	FALSE
OR2T6	OK	negbinomial.size	0.0107285	0.0278115	OR2T6	1	FALSE
SLC45A1	OK	negbinomial.size	0.0721324	0.141633	SLC45A1	9	FALSE
SERPINA3	OK	negbinomial.size	1.84395e-122	9.06198e-120	SERPINA3	667	TRUE
MAGEB10	OK	negbinomial.size	4.17766e-11	3.94824e-10	MAGEB10	453	FALSE
FBXO39	OK	negbinomial.size	0.0379242	0.0829119	FBXO39	3	FALSE
KCNJ16	OK	negbinomial.size	0.954404	1	KCNJ16	8	FALSE
LOC644961	OK	negbinomial.size	0.411362	0.554449	LOC644961	675	FALSE
LOC100506190	OK	negbinomial.size	3.42356e-32	1.27676e-30	LOC100506190	1018	TRUE
KRT79	OK	negbinomial.size	0.436171	0.578813	KRT79	7	FALSE
FABP2	OK	negbinomial.size	0.0121956	0.0311461	FABP2	111	FALSE
LOC100507389	OK	negbinomial.size	0.396423	0.539002	LOC100507389	7	FALSE
ZNF57	OK	negbinomial.size	7.27123e-12	7.38986e-11	ZNF57	126	FALSE
FBXL4	OK	negbinomial.size	3.98815e-13	4.50679e-12	FBXL4	425	FALSE
CLEC9A	OK	negbinomial.size	1	1	CLEC9A	3	FALSE
UGT8	OK	negbinomial.size	0.00436979	0.0125504	UGT8	1025	FALSE
BMP2K	OK	negbinomial.size	0.345556	0.485236	BMP2K	207	FALSE
SLC25A23	OK	negbinomial.size	0.00180156	0.00570224	SLC25A23	246	FALSE
RAPGEF4-AS1	OK	negbinomial.size	0.605121	0.730711	RAPGEF4-AS1	11	FALSE
MAPK4	OK	negbinomial.size	5.55088e-13	6.19675e-12	MAPK4	59	FALSE
RNASEH2B-AS1	OK	negbinomial.size	0.612142	0.736647	RNASEH2B-AS1	7	FALSE
HINT1	OK	negbinomial.size	0.491655	0.629178	HINT1	1104	FALSE
SFXN5	OK	negbinomial.size	0.179226	0.295689	SFXN5	91	FALSE
KRTAP13-1	OK	negbinomial.size	0.179463	0.295938	KRTAP13-1	3	FALSE
CHCHD2	OK	negbinomial.size	0.637182	0.758697	CHCHD2	1133	FALSE
FAM3D	OK	negbinomial.size	0.000929876	0.0031324	FAM3D	4	FALSE
NDP	OK	negbinomial.size	0.478348	0.616401	NDP	21	FALSE
SLC4A4	OK	negbinomial.size	0.236433	0.3659	SLC4A4	31	FALSE
RHOBTB1	OK	negbinomial.size	0.0292204	0.0664004	RHOBTB1	96	FALSE
RPL38	OK	negbinomial.size	0.746809	0.850491	RPL38	1162	FALSE
SUMO1P3	OK	negbinomial.size	4.15676e-13	4.69014e-12	SUMO1P3	340	FALSE
KAZN	OK	negbinomial.size	0.123221	0.219089	KAZN	296	FALSE
AP2A2	OK	negbinomial.size	0.599051	0.725363	AP2A2	347	FALSE
ZBTB46	OK	negbinomial.size	0.000654754	0.00227421	ZBTB46	27	FALSE
MAP7D1	OK	negbinomial.size	0.0683243	0.135418	MAP7D1	226	FALSE
AOX1	OK	negbinomial.size	0.0110362	0.028519	AOX1	20	FALSE
CYR61	OK	negbinomial.size	2.51063e-07	1.52034e-06	CYR61	248	FALSE
JRKL	OK	negbinomial.size	0.120941	0.215814	JRKL	289	FALSE
DTNA	OK	negbinomial.size	0.00392256	0.0114141	DTNA	174	TRUE
C1orf86	OK	negbinomial.size	8.62371e-05	0.000355875	C1orf86	913	FALSE
TMOD3	OK	negbinomial.size	0.068175	0.135182	TMOD3	756	FALSE
EEA1	OK	negbinomial.size	1.67347e-42	1.02518e-40	EEA1	937	TRUE
ADCK5	OK	negbinomial.size	0.000462051	0.00165692	ADCK5	206	FALSE
PLK5	OK	negbinomial.size	0.0922729	0.173433	PLK5	4	FALSE
KLK3	OK	negbinomial.size	0.497749	0.635	KLK3	3	FALSE
IL1R1	OK	negbinomial.size	0.512782	0.648869	IL1R1	222	FALSE
ILF3-AS1	OK	negbinomial.size	0.372392	0.51436	ILF3-AS1	971	FALSE
HRSP12	OK	negbinomial.size	3.35822e-08	2.28093e-07	HRSP12	286	FALSE
KTN1	OK	negbinomial.size	1.36673e-08	9.76265e-08	KTN1	992	FALSE
FABP9	OK	negbinomial.size	1	1	FABP9	0	FALSE
RELL2	OK	negbinomial.size	4.8008e-05	0.000207566	RELL2	120	FALSE
MAB21L1	OK	negbinomial.size	0.000659965	0.00229015	MAB21L1	26	FALSE
PHKB	OK	negbinomial.size	0.867204	0.942057	PHKB	480	FALSE
ADAM2	OK	negbinomial.size	1	1	ADAM2	2	FALSE
TBC1D8B	OK	negbinomial.size	4.53712e-25	1.1945e-23	TBC1D8B	151	TRUE
LAPTM4B	OK	negbinomial.size	0.558796	0.689801	LAPTM4B	665	FALSE
TMEM147	OK	negbinomial.size	0.00063502	0.00221342	TMEM147	942	FALSE
LCN8	OK	negbinomial.size	0.288296	0.424846	LCN8	1	FALSE
SYT4	OK	negbinomial.size	0.62478	0.748321	SYT4	3	FALSE
GGT5	OK	negbinomial.size	0.11201	0.203041	GGT5	8	FALSE
XPO7	OK	negbinomial.size	6.0341e-09	4.50521e-08	XPO7	586	FALSE
GPR75	OK	negbinomial.size	0.938288	0.992502	GPR75	33	FALSE
C9orf62	OK	negbinomial.size	0.546707	0.678971	C9orf62	1	FALSE
TRIM5	OK	negbinomial.size	0.190546	0.309979	TRIM5	589	FALSE
APOC1	OK	negbinomial.size	1.00493e-90	2.38969e-88	APOC1	684	TRUE
RNASE4	OK	negbinomial.size	0.125365	0.222186	RNASE4	209	FALSE
PARD6B	OK	negbinomial.size	0.0316156	0.0710487	PARD6B	928	FALSE
ARID1A	OK	negbinomial.size	0.329179	0.467157	ARID1A	727	FALSE
ARHGAP11B	OK	negbinomial.size	0.000135976	0.000542605	ARHGAP11B	67	FALSE
SIGLECL1	OK	negbinomial.size	0.186273	0.304713	SIGLECL1	1	FALSE
TPD52L3	OK	negbinomial.size	0.475449	0.613809	TPD52L3	1	FALSE
RRAGB	OK	negbinomial.size	0.00328755	0.00973281	RRAGB	332	FALSE
SLC38A11	OK	negbinomial.size	0.53932	0.673009	SLC38A11	23	FALSE
RCN2	OK	negbinomial.size	0.00617676	0.0170365	RCN2	888	FALSE
HIST2H2BE	OK	negbinomial.size	1.09357e-15	1.5153e-14	HIST2H2BE	414	FALSE
STARD7	OK	negbinomial.size	0.0106102	0.0275503	STARD7	890	FALSE
SHMT2	OK	negbinomial.size	5.42318e-45	3.63435e-43	SHMT2	638	TRUE
MLYCD	OK	negbinomial.size	0.379452	0.521832	MLYCD	103	FALSE
KIAA1751	OK	negbinomial.size	0.0146075	0.0364528	KIAA1751	435	FALSE
UQCRH	OK	negbinomial.size	6.90398e-07	3.9422e-06	UQCRH	1072	FALSE
SDHA	OK	negbinomial.size	9.71441e-24	2.35822e-22	SDHA	794	TRUE
OR6C3	OK	negbinomial.size	0.55909	0.690048	OR6C3	1	FALSE
NCLN	OK	negbinomial.size	2.42396e-16	3.55949e-15	NCLN	642	FALSE
MEDAG	OK	negbinomial.size	5.87434e-05	0.000250069	MEDAG	14	FALSE
ZNF17	OK	negbinomial.size	0.180598	0.2975	ZNF17	92	FALSE
ZNF280D	OK	negbinomial.size	0.0392118	0.0852674	ZNF280D	484	FALSE
RCBTB2	OK	negbinomial.size	3.90968e-10	3.34997e-09	RCBTB2	268	FALSE
VEGFB	OK	negbinomial.size	0.107974	0.196984	VEGFB	313	FALSE
COLQ	OK	negbinomial.size	0.0778309	0.150803	COLQ	57	FALSE
PHOSPHO2-KLHL23	OK	negbinomial.size	0.0559383	0.115002	PHOSPHO2-KLHL23	18	FALSE
DRG2	OK	negbinomial.size	3.88872e-11	3.68462e-10	DRG2	369	FALSE
KLRB1	OK	negbinomial.size	0.141293	0.24448	KLRB1	9	FALSE
DNASE2B	OK	negbinomial.size	0.110673	0.201016	DNASE2B	38	FALSE
ALPK2	OK	negbinomial.size	0.00202038	0.00631707	ALPK2	34	FALSE
SAFB	OK	negbinomial.size	4.37336e-19	7.80604e-18	SAFB	768	FALSE
SRSF12	OK	negbinomial.size	0.398626	0.5414	SRSF12	272	FALSE
NSUN4	OK	negbinomial.size	0.236506	0.365987	NSUN4	722	FALSE
RFX2	OK	negbinomial.size	0.00367759	0.0107636	RFX2	87	FALSE
MAPK8IP1	OK	negbinomial.size	0.5751	0.703876	MAPK8IP1	47	FALSE
LOC154761	OK	negbinomial.size	7.57773e-08	4.90291e-07	LOC154761	228	TRUE
FANCD2	OK	negbinomial.size	0.000617704	0.00215942	FANCD2	505	FALSE
ANKZF1	OK	negbinomial.size	1.21724e-11	1.20985e-10	ANKZF1	457	FALSE
DUSP8	OK	negbinomial.size	0.475692	0.614052	DUSP8	31	FALSE
SENP5	OK	negbinomial.size	0.00112887	0.003744	SENP5	993	FALSE
SNORA14B	OK	negbinomial.size	0.000921356	0.00310607	SNORA14B	5	FALSE
LBR	OK	negbinomial.size	1.16702e-09	9.48495e-09	LBR	280	FALSE
IGFL1	OK	negbinomial.size	0.0199739	0.0477539	IGFL1	1	FALSE
LZTS2	OK	negbinomial.size	0.308246	0.445246	LZTS2	397	FALSE
IL2RG	OK	negbinomial.size	0.523116	0.658023	IL2RG	24	FALSE
CCDC51	OK	negbinomial.size	7.67732e-18	1.25952e-16	CCDC51	352	TRUE
KLF3	OK	negbinomial.size	0.212617	0.336821	KLF3	291	FALSE
KCTD14	OK	negbinomial.size	2.3812e-32	8.98129e-31	KCTD14	35	TRUE
FZR1	OK	negbinomial.size	5.44608e-07	3.15123e-06	FZR1	277	FALSE
ANKRD37	OK	negbinomial.size	1.75292e-10	1.55874e-09	ANKRD37	301	FALSE
SLC44A4	OK	negbinomial.size	0.000801991	0.00273704	SLC44A4	369	FALSE
ESPL1	OK	negbinomial.size	0.000500503	0.00178296	ESPL1	71	FALSE
GMPR2	OK	negbinomial.size	0.156252	0.265422	GMPR2	459	FALSE
TBC1D19	OK	negbinomial.size	0.030465	0.0687903	TBC1D19	281	FALSE
ERGIC1	OK	negbinomial.size	0.8473	0.927626	ERGIC1	651	FALSE
KDM4A-AS1	OK	negbinomial.size	0.0542935	0.112163	KDM4A-AS1	645	FALSE
ERBB4	OK	negbinomial.size	0.0836556	0.159886	ERBB4	35	FALSE
TSPAN32	OK	negbinomial.size	0.656353	0.775304	TSPAN32	13	FALSE
MAP4	OK	negbinomial.size	0.00772801	0.0207888	MAP4	1082	FALSE
OR2T33	OK	negbinomial.size	0.554581	0.686052	OR2T33	4	FALSE
GPHN	OK	negbinomial.size	3.18191e-05	0.000141614	GPHN	469	FALSE
SLC6A2	OK	negbinomial.size	0.388034	0.530664	SLC6A2	8	FALSE
MIR4315-2	OK	negbinomial.size	0.0910328	0.171511	MIR4315-2	2	FALSE
SNORA56	OK	negbinomial.size	0.209834	0.333345	SNORA56	8	FALSE
ORC3	OK	negbinomial.size	6.54443e-05	0.000276466	ORC3	478	FALSE
HIVEP1	OK	negbinomial.size	0.216086	0.340877	HIVEP1	212	FALSE
EIF4EBP2	OK	negbinomial.size	0.00790159	0.0212068	EIF4EBP2	710	TRUE
DFFB	OK	negbinomial.size	0.164559	0.276555	DFFB	787	FALSE
DMRT1	OK	negbinomial.size	0.920829	0.980128	DMRT1	2	FALSE
LOC653160	OK	negbinomial.size	0.192798	0.312796	LOC653160	21	FALSE
ANKRD34B	OK	negbinomial.size	8.35345e-05	0.000345625	ANKRD34B	15	FALSE
HSPB6	OK	negbinomial.size	1.72493e-16	2.57054e-15	HSPB6	67	TRUE
IER2	OK	negbinomial.size	2.1735e-06	1.15269e-05	IER2	911	FALSE
PCNA-AS1	OK	negbinomial.size	0.0594064	0.120807	PCNA-AS1	93	FALSE
AIFM1	OK	negbinomial.size	1.03224e-11	1.03387e-10	AIFM1	689	FALSE
WWC2	OK	negbinomial.size	0.006744	0.0184242	WWC2	195	FALSE
MIR146A	OK	negbinomial.size	0.177687	0.293623	MIR146A	6	FALSE
MRPL4	OK	negbinomial.size	1.10896e-59	1.25767e-57	MRPL4	632	TRUE
EPB41L4A	OK	negbinomial.size	0.0378693	0.082804	EPB41L4A	149	FALSE
SH2D6	OK	negbinomial.size	0.207819	0.331022	SH2D6	11	FALSE
NUDT4P1	OK	negbinomial.size	0.134784	0.23513	NUDT4P1	731	FALSE
SNAR-A7	OK	negbinomial.size	0.367882	0.509596	SNAR-A7	45	FALSE
TAF4B	OK	negbinomial.size	0.00119635	0.00394002	TAF4B	205	FALSE
OR51V1	OK	negbinomial.size	0.34836	0.488429	OR51V1	1	FALSE
GAL3ST3	OK	negbinomial.size	0.0272273	0.0624813	GAL3ST3	8	FALSE
RTDR1	OK	negbinomial.size	0.869338	0.94381	RTDR1	3	FALSE
MALT1	OK	negbinomial.size	0.718851	0.829026	MALT1	105	FALSE
ARVCF	OK	negbinomial.size	0.872609	0.9462	ARVCF	76	FALSE
MEX3B	OK	negbinomial.size	0.478092	0.616214	MEX3B	41	FALSE
FBXO16	OK	negbinomial.size	0.339055	0.478142	FBXO16	120	FALSE
KIF7	OK	negbinomial.size	0.157981	0.267863	KIF7	105	FALSE
C1QC	OK	negbinomial.size	0.426928	0.569921	C1QC	22	FALSE
ZNF783	OK	negbinomial.size	5.36695e-07	3.11114e-06	ZNF783	534	TRUE
ZNF85	OK	negbinomial.size	0.000165136	0.000650167	ZNF85	216	FALSE
MMP13	OK	negbinomial.size	0.136143	0.237067	MMP13	4	FALSE
LOC441155	OK	negbinomial.size	0.651983	0.771626	LOC441155	403	FALSE
RTP3	OK	negbinomial.size	0.00196412	0.00615945	RTP3	3	FALSE
ZBED3	OK	negbinomial.size	0.135537	0.236202	ZBED3	64	FALSE
FAM127C	OK	negbinomial.size	0.0383947	0.0838119	FAM127C	344	FALSE
KDM4D	OK	negbinomial.size	0.0717718	0.141087	KDM4D	60	FALSE
CLGN	OK	negbinomial.size	0.031674	0.0711499	CLGN	13	FALSE
SLC25A37	OK	negbinomial.size	0.000343219	0.00126928	SLC25A37	685	TRUE
OR5AS1	OK	negbinomial.size	0.984284	1	OR5AS1	5	FALSE
SMARCC2	OK	negbinomial.size	0.00306876	0.00915	SMARCC2	853	FALSE
FAM109A	OK	negbinomial.size	0.0829897	0.158833	FAM109A	124	FALSE
LOC257358	OK	negbinomial.size	1.61698e-22	3.62673e-21	LOC257358	144	TRUE
CCDC12	OK	negbinomial.size	0.0620187	0.125232	CCDC12	544	FALSE
FP588	OK	negbinomial.size	0.506061	0.642786	FP588	50	FALSE
CLHC1	OK	negbinomial.size	0.0225775	0.0531512	CLHC1	148	FALSE
AMBRA1	OK	negbinomial.size	0.00035587	0.00131146	AMBRA1	628	FALSE
USF2	OK	negbinomial.size	0.00158689	0.00509054	USF2	390	FALSE
DEPDC7	OK	negbinomial.size	2.40433e-24	6.05602e-23	DEPDC7	105	TRUE
C20orf24	OK	negbinomial.size	3.38563e-05	0.000150197	C20orf24	452	FALSE
DSP	OK	negbinomial.size	6.37229e-25	1.65987e-23	DSP	72	TRUE
DGCR9	OK	negbinomial.size	0.0149814	0.0372555	DGCR9	11	FALSE
FAM20A	OK	negbinomial.size	7.08696e-18	1.16527e-16	FAM20A	193	TRUE
LINC00645	OK	negbinomial.size	0.0147978	0.0368363	LINC00645	19	FALSE
LOC285484	OK	negbinomial.size	0.326076	0.46392	LOC285484	1	FALSE
IRF2BP2	OK	negbinomial.size	3.8759e-07	2.28514e-06	IRF2BP2	778	FALSE
ZNF230	OK	negbinomial.size	0.257767	0.391876	ZNF230	76	FALSE
FAM66D	OK	negbinomial.size	0.000265259	0.00100466	FAM66D	24	FALSE
MSN	OK	negbinomial.size	0.00117862	0.00389015	MSN	1047	FALSE
SLC9A5	OK	negbinomial.size	0.00116934	0.00386546	SLC9A5	52	FALSE
MUSK	OK	negbinomial.size	0.0719803	0.141384	MUSK	4	FALSE
EPDR1	OK	negbinomial.size	9.4418e-25	2.43647e-23	EPDR1	331	TRUE
SMARCD1	OK	negbinomial.size	0.714665	0.825791	SMARCD1	308	FALSE
SLX1B	OK	negbinomial.size	0.00953908	0.0250632	SLX1B	596	FALSE
SH3RF3	OK	negbinomial.size	8.50024e-09	6.23285e-08	SH3RF3	67	FALSE
ZNF347	OK	negbinomial.size	0.000602611	0.00211301	ZNF347	518	FALSE
ZFP106	OK	negbinomial.size	0.0206339	0.049114	ZFP106	1079	TRUE
GTF2E1	OK	negbinomial.size	0.0899916	0.169867	GTF2E1	590	FALSE
ATAD2B	OK	negbinomial.size	0.598548	0.724872	ATAD2B	352	FALSE
ARHGAP17	OK	negbinomial.size	0.259424	0.393739	ARHGAP17	537	FALSE
KCNIP3	OK	negbinomial.size	4.50257e-10	3.82456e-09	KCNIP3	87	FALSE
SFPQ	OK	negbinomial.size	0.738904	0.84462	SFPQ	702	FALSE
PRSS54	OK	negbinomial.size	0.517809	0.653541	PRSS54	7	FALSE
PCBP1-AS1	OK	negbinomial.size	0.494444	0.63206	PCBP1-AS1	156	FALSE
GFRA4	OK	negbinomial.size	1	1	GFRA4	0	FALSE
TIGD6	OK	negbinomial.size	0.0262114	0.0604636	TIGD6	269	FALSE
AKR1B10	OK	negbinomial.size	0.0920459	0.173065	AKR1B10	252	FALSE
RGS16	OK	negbinomial.size	7.53114e-12	7.63646e-11	RGS16	119	FALSE
URB1	OK	negbinomial.size	0.565101	0.694792	URB1	671	FALSE
TCEB3CL	OK	negbinomial.size	0.175299	0.290566	TCEB3CL	23	FALSE
OR4C46	OK	negbinomial.size	0.432528	0.57536	OR4C46	5	FALSE
RTL1	OK	negbinomial.size	0.476839	0.61528	RTL1	2	FALSE
TOP3B	OK	negbinomial.size	0.649044	0.76884	TOP3B	360	FALSE
NFATC4	OK	negbinomial.size	0.804774	0.894575	NFATC4	115	FALSE
LOC728323	OK	negbinomial.size	0.202752	0.32492	LOC728323	213	FALSE
CA14	OK	negbinomial.size	1.99888e-60	2.32659e-58	CA14	358	TRUE
BMPR1A	OK	negbinomial.size	0.00104141	0.00347635	BMPR1A	259	FALSE
PRL	OK	negbinomial.size	0.0922155	0.17337	PRL	4	FALSE
STAG2	OK	negbinomial.size	0.210786	0.334556	STAG2	759	FALSE
MOB3C	OK	negbinomial.size	5.28556e-08	3.48926e-07	MOB3C	195	FALSE
MIR1184-1	OK	negbinomial.size	1	1	MIR1184-1	0	FALSE
LRTOMT	OK	negbinomial.size	8.71763e-08	5.59371e-07	LRTOMT	1031	FALSE
LOC646813	OK	negbinomial.size	0.216968	0.341974	LOC646813	5	FALSE
SCARNA9	OK	negbinomial.size	0.18589	0.304268	SCARNA9	73	FALSE
SNORD42B	OK	negbinomial.size	0.00648196	0.0177764	SNORD42B	1	FALSE
CD55	OK	negbinomial.size	0.000376164	0.00137729	CD55	876	TRUE
RPS23	OK	negbinomial.size	0.0114891	0.0295445	RPS23	1166	FALSE
LINC00260	OK	negbinomial.size	0.649783	0.769439	LINC00260	384	FALSE
SSX2	OK	negbinomial.size	2.17114e-91	5.27635e-89	SSX2	180	TRUE
SNORD15A	OK	negbinomial.size	0.903161	0.967744	SNORD15A	7	FALSE
FDPSL2A	OK	negbinomial.size	0.0499076	0.104429	FDPSL2A	931	FALSE
FBXO27	OK	negbinomial.size	0.0122539	0.0312493	FBXO27	873	FALSE
LOC100169752	OK	negbinomial.size	0.728058	0.836503	LOC100169752	10	FALSE
SYNGR3	OK	negbinomial.size	0.148444	0.25474	SYNGR3	14	FALSE
EML1	OK	negbinomial.size	0.00183233	0.00578638	EML1	20	FALSE
SMAD3	OK	negbinomial.size	0.597352	0.723683	SMAD3	225	FALSE
NUP93	OK	negbinomial.size	0.27545	0.411677	NUP93	801	FALSE
C14orf182	OK	negbinomial.size	0.179085	0.295514	C14orf182	324	FALSE
TBC1D12	OK	negbinomial.size	0.417289	0.560415	TBC1D12	75	FALSE
MRVI1	OK	negbinomial.size	0.565365	0.694932	MRVI1	30	FALSE
ZNF581	OK	negbinomial.size	3.35923e-27	1.00527e-25	ZNF581	297	TRUE
LOC339442	OK	negbinomial.size	0.401001	0.543857	LOC339442	2	FALSE
FAHD2CP	OK	negbinomial.size	1.10049e-07	6.96348e-07	FAHD2CP	405	FALSE
CDK12	OK	negbinomial.size	0.00361871	0.0106152	CDK12	725	FALSE
ELOVL3	OK	negbinomial.size	0.0337235	0.0749543	ELOVL3	4	FALSE
HP07349	OK	negbinomial.size	0.000475522	0.00169972	HP07349	104	FALSE
OR51Q1	OK	negbinomial.size	0.0916734	0.172536	OR51Q1	9	FALSE
OR9G9	OK	negbinomial.size	0.502752	0.639612	OR9G9	7	FALSE
CACNB3	OK	negbinomial.size	0.00706839	0.0191942	CACNB3	148	FALSE
GALNT13	OK	negbinomial.size	0.260011	0.394521	GALNT13	24	FALSE
SPO11	OK	negbinomial.size	1	1	SPO11	1	FALSE
NEDD4	OK	negbinomial.size	0.000192554	0.000750236	NEDD4	271	FALSE
MIR548AI	OK	negbinomial.size	1	1	MIR548AI	0	FALSE
OR5AU1	OK	negbinomial.size	0.390815	0.533546	OR5AU1	4	FALSE
NEK4	OK	negbinomial.size	0.509554	0.646295	NEK4	461	FALSE
PRKAR2A	OK	negbinomial.size	3.47738e-07	2.06283e-06	PRKAR2A	385	FALSE
ATP6V0B	OK	negbinomial.size	1.4213e-19	2.64135e-18	ATP6V0B	1086	FALSE
CACNA1E	OK	negbinomial.size	0.488517	0.625931	CACNA1E	35	FALSE
CEACAM8	OK	negbinomial.size	0.00021795	0.000840594	CEACAM8	380	FALSE
SKP1	OK	negbinomial.size	1.36753e-09	1.10215e-08	SKP1	1150	FALSE
PEX14	OK	negbinomial.size	0.405734	0.548729	PEX14	236	FALSE
ZBTB38	OK	negbinomial.size	4.671e-21	9.52067e-20	ZBTB38	821	TRUE
LOC100130894	OK	negbinomial.size	0.289457	0.425848	LOC100130894	231	FALSE
FYCO1	OK	negbinomial.size	8.53621e-08	5.48455e-07	FYCO1	575	FALSE
FBLIM1	OK	negbinomial.size	6.27124e-09	4.67437e-08	FBLIM1	1030	FALSE
CMTM1	OK	negbinomial.size	0.00150123	0.00484807	CMTM1	33	FALSE
RAPH1	OK	negbinomial.size	2.13119e-08	1.48862e-07	RAPH1	699	FALSE
PLTP	OK	negbinomial.size	1.17382e-135	7.63499e-133	PLTP	687	TRUE
MIR558	OK	negbinomial.size	1	1	MIR558	0	FALSE
C20orf201	OK	negbinomial.size	0.257795	0.391876	C20orf201	5	FALSE
MINK1	OK	negbinomial.size	0.775898	0.871679	MINK1	364	FALSE
SNX29P1	OK	negbinomial.size	0.0498619	0.104363	SNX29P1	97	FALSE
SLC25A1	OK	negbinomial.size	2.31568e-05	0.000105243	SLC25A1	609	FALSE
EZH2	OK	negbinomial.size	2.97843e-05	0.000132986	EZH2	339	FALSE
DOCK8	OK	negbinomial.size	0.718931	0.829075	DOCK8	35	FALSE
PLEKHB1	OK	negbinomial.size	5.02447e-27	1.48353e-25	PLEKHB1	760	TRUE
GRB7	OK	negbinomial.size	0.00165774	0.00529858	GRB7	6	FALSE
ZFP37	OK	negbinomial.size	0.000119272	0.000480804	ZFP37	33	FALSE
MRPL33	OK	negbinomial.size	0.0177141	0.0430169	MRPL33	915	FALSE
MIR3689C	OK	negbinomial.size	0.15161	0.258987	MIR3689C	2	FALSE
SNORA21	OK	negbinomial.size	0.0442521	0.0943809	SNORA21	29	FALSE
RNASEK	OK	negbinomial.size	0.797557	0.889171	RNASEK	1074	FALSE
PELO	OK	negbinomial.size	2.98422e-11	2.85944e-10	PELO	404	FALSE
ARMC1	OK	negbinomial.size	0.000330027	0.00122624	ARMC1	552	FALSE
GOLGA2P5	OK	negbinomial.size	0.00476714	0.0135491	GOLGA2P5	113	FALSE
C9orf37	OK	negbinomial.size	0.974689	1	C9orf37	348	FALSE
TMEM66	OK	negbinomial.size	9.89382e-07	5.51833e-06	TMEM66	1085	FALSE
SPRN	OK	negbinomial.size	0.236963	0.366567	SPRN	53	FALSE
HBEGF	OK	negbinomial.size	0.910526	0.973416	HBEGF	230	FALSE
BORA	OK	negbinomial.size	1.37711e-06	7.52899e-06	BORA	96	FALSE
PI4KA	OK	negbinomial.size	2.40109e-08	1.6625e-07	PI4KA	630	FALSE
MT1IP	OK	negbinomial.size	0.00545663	0.0152712	MT1IP	247	FALSE
KRT16P1	OK	negbinomial.size	0.29549	0.431908	KRT16P1	1	FALSE
POU2AF1	OK	negbinomial.size	0.00239183	0.00733945	POU2AF1	472	FALSE
LEPRE1	OK	negbinomial.size	1.63822e-11	1.60948e-10	LEPRE1	640	TRUE
MRPL12	OK	negbinomial.size	3.05008e-08	2.08315e-07	MRPL12	732	FALSE
R3HDM4	OK	negbinomial.size	2.3352e-16	3.43827e-15	R3HDM4	274	FALSE
LOC150776	OK	negbinomial.size	0.146761	0.252361	LOC150776	375	FALSE
MIR192	OK	negbinomial.size	1	1	MIR192	0	FALSE
LINC00222	OK	negbinomial.size	0.150874	0.25791	LINC00222	1	FALSE
REP15	OK	negbinomial.size	0.662785	0.7809	REP15	41	FALSE
ZC3H3	OK	negbinomial.size	0.0573313	0.117342	ZC3H3	414	FALSE
RASAL1	OK	negbinomial.size	2.53238e-06	1.32804e-05	RASAL1	82	FALSE
DDAH1	OK	negbinomial.size	2.12531e-07	1.30269e-06	DDAH1	77	FALSE
ACBD5	OK	negbinomial.size	0.716392	0.827052	ACBD5	613	FALSE
TMC2	OK	negbinomial.size	0.286805	0.423467	TMC2	6	FALSE
UGT2B15	OK	negbinomial.size	0.0622515	0.125634	UGT2B15	210	FALSE
TIPARP	OK	negbinomial.size	0.632392	0.754578	TIPARP	419	TRUE
SAMD13	OK	negbinomial.size	9.70462e-05	0.000397514	SAMD13	89	FALSE
CCDC137	OK	negbinomial.size	0.0140741	0.0352981	CCDC137	526	FALSE
DNASE1L3	OK	negbinomial.size	0.0472595	0.099718	DNASE1L3	3	FALSE
LOC100507299	OK	negbinomial.size	8.72428e-08	5.59401e-07	LOC100507299	117	FALSE
EXD2	OK	negbinomial.size	0.113867	0.205766	EXD2	341	FALSE
TRIM72	OK	negbinomial.size	0.00433288	0.0124492	TRIM72	224	FALSE
DBX2	OK	negbinomial.size	1	1	DBX2	0	FALSE
IPO8	OK	negbinomial.size	0.370895	0.512838	IPO8	392	FALSE
C21orf88	OK	negbinomial.size	0.422066	0.564977	C21orf88	146	FALSE
SYNJ2BP-COX16	OK	negbinomial.size	0.00551441	0.0154154	SYNJ2BP-COX16	232	FALSE
MAP3K14	OK	negbinomial.size	2.982e-14	3.69451e-13	MAP3K14	291	FALSE
DDX11L10	OK	negbinomial.size	0.319916	0.457304	DDX11L10	5	FALSE
PAR4	OK	negbinomial.size	0.704625	0.816922	PAR4	2	FALSE
ESRG	OK	negbinomial.size	0.731341	0.839049	ESRG	724	FALSE
PIBF1	OK	negbinomial.size	1.03163e-12	1.12834e-11	PIBF1	380	FALSE
LOC100506474	OK	negbinomial.size	0.00153346	0.0049419	LOC100506474	186	FALSE
CCNI2	OK	negbinomial.size	0.877214	0.949429	CCNI2	8	FALSE
PDE6D	OK	negbinomial.size	0.000930528	0.00313412	PDE6D	487	FALSE
ZNF117	OK	negbinomial.size	3.29567e-07	1.96082e-06	ZNF117	476	TRUE
NKRF	OK	negbinomial.size	0.760701	0.861167	NKRF	161	FALSE
CLK2	OK	negbinomial.size	0.000985311	0.00330354	CLK2	282	FALSE
CCSER1	OK	negbinomial.size	0.184996	0.303065	CCSER1	60	FALSE
TNFSF15	OK	negbinomial.size	0.00101659	0.00339912	TNFSF15	422	FALSE
DUSP2	OK	negbinomial.size	1.34472e-06	7.37015e-06	DUSP2	135	FALSE
SECISBP2	OK	negbinomial.size	0.00119979	0.00395017	SECISBP2	636	FALSE
SPRTN	OK	negbinomial.size	0.0195003	0.0467833	SPRTN	355	FALSE
PPAP2C	OK	negbinomial.size	6.90633e-13	7.65198e-12	PPAP2C	93	TRUE
GABRR2	OK	negbinomial.size	0.186263	0.304713	GABRR2	15	FALSE
URI1	OK	negbinomial.size	1.00009e-11	1.00303e-10	URI1	318	FALSE
PIK3C3	OK	negbinomial.size	0.266966	0.402588	PIK3C3	541	FALSE
PAG1	OK	negbinomial.size	0.000864273	0.00292971	PAG1	785	FALSE
GNG10	OK	negbinomial.size	1.52274e-06	8.27001e-06	GNG10	866	FALSE
CTSL1P8	OK	negbinomial.size	0.313186	0.450632	CTSL1P8	2	FALSE
APOL4	OK	negbinomial.size	0.183936	0.301628	APOL4	730	FALSE
SLC9C1	OK	negbinomial.size	0.00196496	0.00616034	SLC9C1	23	FALSE
C11orf34	OK	negbinomial.size	0.904338	0.968402	C11orf34	5	FALSE
SNORA40	OK	negbinomial.size	0.800242	0.891285	SNORA40	38	FALSE
GPCPD1	OK	negbinomial.size	7.67989e-09	5.66325e-08	GPCPD1	254	FALSE
FLJ31813	OK	negbinomial.size	1.87106e-14	2.36178e-13	FLJ31813	287	FALSE
ANKRD28	OK	negbinomial.size	0.62805	0.751204	ANKRD28	804	FALSE
STMN3	OK	negbinomial.size	5.11819e-20	9.83395e-19	STMN3	275	TRUE
RAB14	OK	negbinomial.size	0.150676	0.25767	RAB14	856	FALSE
CDK2AP2	OK	negbinomial.size	0.000753844	0.00258549	CDK2AP2	740	FALSE
SLC6A1-AS1	OK	negbinomial.size	1	1	SLC6A1-AS1	0	FALSE
HDDC3	OK	negbinomial.size	0.195402	0.315885	HDDC3	284	FALSE
CXCR2	OK	negbinomial.size	0.0727839	0.142722	CXCR2	167	FALSE
COMMD7	OK	negbinomial.size	0.0526452	0.109258	COMMD7	507	FALSE
EMBP1	OK	negbinomial.size	0.634656	0.756259	EMBP1	61	FALSE
CXXC1	OK	negbinomial.size	0.129373	0.227702	CXXC1	441	FALSE
LINC00696	OK	negbinomial.size	0.0553128	0.113917	LINC00696	156	FALSE
HMCN1	OK	negbinomial.size	1.08525e-14	1.3849e-13	HMCN1	629	TRUE
ESYT3	OK	negbinomial.size	0.876982	0.949359	ESYT3	27	FALSE
CD40	OK	negbinomial.size	0.0111757	0.0288267	CD40	104	FALSE
DYNC1LI2	OK	negbinomial.size	0.0196718	0.0471335	DYNC1LI2	906	FALSE
WHAMMP2	OK	negbinomial.size	0.346675	0.48659	WHAMMP2	426	FALSE
LOC100507140	OK	negbinomial.size	0.841358	0.922994	LOC100507140	5	FALSE
EFCAB7	OK	negbinomial.size	0.190961	0.3105	EFCAB7	226	FALSE
GDI1	OK	negbinomial.size	3.33456e-09	2.55966e-08	GDI1	972	FALSE
LOC646938	OK	negbinomial.size	0.703839	0.816224	LOC646938	5	FALSE
VSNL1	OK	negbinomial.size	0.226524	0.353884	VSNL1	11	FALSE
HEPN1	OK	negbinomial.size	1.21635e-21	2.56676e-20	HEPN1	30	TRUE
PIH1D1	OK	negbinomial.size	5.23444e-18	8.68415e-17	PIH1D1	551	FALSE
RAET1G	OK	negbinomial.size	0.0083711	0.0223071	RAET1G	21	FALSE
KRTAP5-9	OK	negbinomial.size	0.206058	0.328881	KRTAP5-9	6	FALSE
EFTUD2	OK	negbinomial.size	0.549789	0.682032	EFTUD2	859	FALSE
FANCD2OS	OK	negbinomial.size	0.443261	0.585306	FANCD2OS	4	FALSE
ZNF311	OK	negbinomial.size	0.802296	0.89294	ZNF311	85	FALSE
HSPB11	OK	negbinomial.size	0.0171045	0.041765	HSPB11	653	FALSE
SCN4A	OK	negbinomial.size	0.228914	0.356962	SCN4A	8	FALSE
OR2W3	OK	negbinomial.size	0.168006	0.281218	OR2W3	1	FALSE
MED10	OK	negbinomial.size	6.01461e-05	0.000255549	MED10	538	FALSE
ATP6V1G3	OK	negbinomial.size	1	1	ATP6V1G3	0	FALSE
FAM135A	OK	negbinomial.size	0.347021	0.487045	FAM135A	127	FALSE
ARHGAP4	OK	negbinomial.size	3.09088e-16	4.50295e-15	ARHGAP4	237	TRUE
EHMT2	OK	negbinomial.size	0.0611634	0.123837	EHMT2	388	FALSE
UFD1L	OK	negbinomial.size	4.33199e-06	2.20234e-05	UFD1L	766	FALSE
STRIP2	OK	negbinomial.size	2.9037e-81	6.17455e-79	STRIP2	806	TRUE
NDUFAF6	OK	negbinomial.size	0.71983	0.829835	NDUFAF6	406	FALSE
WTIP	OK	negbinomial.size	0.0378056	0.082696	WTIP	31	FALSE
COA5	OK	negbinomial.size	0.00123656	0.00405976	COA5	638	FALSE
FLJ25363	OK	negbinomial.size	0.923266	0.982013	FLJ25363	164	FALSE
ERMP1	OK	negbinomial.size	0.958712	1	ERMP1	99	FALSE
ACTL9	OK	negbinomial.size	1	1	ACTL9	0	FALSE
THAP8	OK	negbinomial.size	1.21985e-07	7.68358e-07	THAP8	200	FALSE
HACE1	OK	negbinomial.size	0.000193957	0.000755036	HACE1	166	FALSE
C3orf20	OK	negbinomial.size	0.596091	0.722803	C3orf20	8	FALSE
SCD5	OK	negbinomial.size	0.00156293	0.00502314	SCD5	1041	FALSE
LSG1	OK	negbinomial.size	0.715166	0.826085	LSG1	768	FALSE
KTN1-AS1	OK	negbinomial.size	0.109413	0.199248	KTN1-AS1	73	FALSE
MAL	OK	negbinomial.size	0.00317425	0.00943403	MAL	109	FALSE
GPR22	OK	negbinomial.size	4.70414e-09	3.55422e-08	GPR22	159	FALSE
WDR5B	OK	negbinomial.size	0.046046	0.0975952	WDR5B	654	FALSE
RD3	OK	negbinomial.size	0.312431	0.44992	RD3	179	FALSE
GRIN2C	OK	negbinomial.size	0.00117705	0.00388675	GRIN2C	9	FALSE
ARMC8	OK	negbinomial.size	0.0874983	0.165968	ARMC8	665	FALSE
SLC47A1	OK	negbinomial.size	1.74345e-05	8.11202e-05	SLC47A1	331	FALSE
DMPK	OK	negbinomial.size	0.299535	0.436062	DMPK	166	FALSE
MTRNR2L6	OK	negbinomial.size	4.13286e-22	8.99589e-21	MTRNR2L6	1167	TRUE
DHRS13	OK	negbinomial.size	1.39025e-08	9.92751e-08	DHRS13	180	FALSE
C18orf63	OK	negbinomial.size	0.328436	0.4665	C18orf63	4	FALSE
SMC1A	OK	negbinomial.size	1.06318e-06	5.90464e-06	SMC1A	650	FALSE
SH3RF3-AS1	OK	negbinomial.size	0.61227	0.736647	SH3RF3-AS1	39	FALSE
KRTAP17-1	OK	negbinomial.size	0.08861	0.167603	KRTAP17-1	3	FALSE
SMYD5	OK	negbinomial.size	0.292926	0.429139	SMYD5	366	FALSE
TUSC2	OK	negbinomial.size	0.0541193	0.111844	TUSC2	630	FALSE
CRHR2	OK	negbinomial.size	0.669031	0.786206	CRHR2	8	FALSE
CCDC155	OK	negbinomial.size	0.0200774	0.0479598	CCDC155	7	FALSE
SLC22A20	OK	negbinomial.size	0.507339	0.64415	SLC22A20	80	FALSE
LOC415056	OK	negbinomial.size	0.354769	0.495466	LOC415056	1	FALSE
PDZD9	OK	negbinomial.size	0.878986	0.950923	PDZD9	20	FALSE
KIR3DL2	OK	negbinomial.size	0.993773	1	KIR3DL2	5	FALSE
GAGE12J	OK	negbinomial.size	0.00220769	0.00683128	GAGE12J	3	FALSE
CCDC104	OK	negbinomial.size	0.0527521	0.109421	CCDC104	644	FALSE
ATP2C1	OK	negbinomial.size	0.922659	0.981742	ATP2C1	612	FALSE
TMEM230	OK	negbinomial.size	9.06189e-07	5.0851e-06	TMEM230	1036	FALSE
MAMSTR	OK	negbinomial.size	0.000149486	0.000592877	MAMSTR	81	FALSE
KRTAP10-1	OK	negbinomial.size	0.459017	0.598324	KRTAP10-1	2	FALSE
CROT	OK	negbinomial.size	0.0596791	0.121261	CROT	240	FALSE
PABPC3	OK	negbinomial.size	0.608528	0.733544	PABPC3	109	FALSE
EGR1	OK	negbinomial.size	9.99931e-40	5.39353e-38	EGR1	957	TRUE
THSD1	OK	negbinomial.size	0.129619	0.228063	THSD1	38	FALSE
KHK	OK	negbinomial.size	0.000634494	0.00221218	KHK	120	FALSE
SLC12A2	OK	negbinomial.size	0.35531	0.496066	SLC12A2	859	FALSE
CD58	OK	negbinomial.size	7.73581e-46	5.29652e-44	CD58	824	TRUE
TMEM8A	OK	negbinomial.size	6.94065e-07	3.96109e-06	TMEM8A	363	FALSE
IFNL3	OK	negbinomial.size	1	1	IFNL3	0	FALSE
STOX2	OK	negbinomial.size	0.00192923	0.00605862	STOX2	149	FALSE
DNAH1	OK	negbinomial.size	0.899059	0.965055	DNAH1	147	FALSE
ZIC4	OK	negbinomial.size	0.265281	0.400812	ZIC4	6	FALSE
MIR3685	OK	negbinomial.size	1	1	MIR3685	0	FALSE
OR1G1	OK	negbinomial.size	0.258869	0.393091	OR1G1	1	FALSE
RNASEK-C17orf49	OK	negbinomial.size	0.631497	0.753917	RNASEK-C17orf49	6	FALSE
PSMC6	OK	negbinomial.size	6.64219e-05	0.000280061	PSMC6	737	FALSE
PROKR1	OK	negbinomial.size	0.2919	0.428231	PROKR1	1	FALSE
ABCB1	OK	negbinomial.size	0.00951303	0.0250096	ABCB1	11	FALSE
CTAGE7P	OK	negbinomial.size	0.302596	0.439564	CTAGE7P	13	FALSE
TMEM252	OK	negbinomial.size	0.0279631	0.0639838	TMEM252	2	FALSE
TRAT1	OK	negbinomial.size	0.250184	0.382689	TRAT1	11	FALSE
LOC100128568	OK	negbinomial.size	0.803927	0.893994	LOC100128568	5	FALSE
STRADA	OK	negbinomial.size	1.06384e-05	5.10674e-05	STRADA	446	FALSE
LLGL1	OK	negbinomial.size	3.55083e-09	2.71625e-08	LLGL1	644	FALSE
GAGE12C	OK	negbinomial.size	0.0123456	0.0314544	GAGE12C	6	FALSE
USP54	OK	negbinomial.size	2.296e-14	2.87357e-13	USP54	777	TRUE
MTF1	OK	negbinomial.size	0.077599	0.150456	MTF1	544	FALSE
PAGE2B	OK	negbinomial.size	5.34639e-10	4.49659e-09	PAGE2B	80	TRUE
ITGB7	OK	negbinomial.size	5.89005e-06	2.93309e-05	ITGB7	62	FALSE
CCDC81	OK	negbinomial.size	0.00567874	0.0158168	CCDC81	14	FALSE
PRH1	OK	negbinomial.size	0.0247957	0.0576127	PRH1	31	FALSE
CHKB	OK	negbinomial.size	0.000189602	0.000739514	CHKB	419	FALSE
SCUBE1	OK	negbinomial.size	0.000546306	0.00193305	SCUBE1	24	FALSE
ZSCAN10	OK	negbinomial.size	0.173574	0.288333	ZSCAN10	1	FALSE
HUWE1	OK	negbinomial.size	0.00284901	0.00857338	HUWE1	1014	FALSE
CDH17	OK	negbinomial.size	0.000114643	0.000464008	CDH17	131	FALSE
CD180	OK	negbinomial.size	0.421396	0.564315	CD180	5	FALSE
IL17A	OK	negbinomial.size	0.977301	1	IL17A	3	FALSE
TMPO	OK	negbinomial.size	0.0804487	0.154854	TMPO	674	FALSE
LYRM5	OK	negbinomial.size	0.00288339	0.00866269	LYRM5	446	FALSE
KIAA1524	OK	negbinomial.size	1.81078e-06	9.71503e-06	KIAA1524	144	FALSE
GNAT3	OK	negbinomial.size	0.177048	0.29285	GNAT3	2	FALSE
HDGFRP3	OK	negbinomial.size	4.04363e-35	1.71641e-33	HDGFRP3	236	TRUE
ACCS	OK	negbinomial.size	8.86085e-15	1.14062e-13	ACCS	350	FALSE
RRAS2	OK	negbinomial.size	0.0469139	0.0991117	RRAS2	172	FALSE
OXCT1	OK	negbinomial.size	1.34075e-10	1.20678e-09	OXCT1	428	TRUE
LTBP2	OK	negbinomial.size	0.0011731	0.00387557	LTBP2	32	FALSE
MANSC4	OK	negbinomial.size	0.00443511	0.0127019	MANSC4	6	FALSE
SV2B	OK	negbinomial.size	0.000610512	0.00213698	SV2B	338	FALSE
PKD1L2	OK	negbinomial.size	1.99719e-10	1.7646e-09	PKD1L2	140	FALSE
MAP10	OK	negbinomial.size	0.497336	0.634652	MAP10	16	FALSE
CYP2A6	OK	negbinomial.size	0.601814	0.727672	CYP2A6	2	FALSE
PPM1M	OK	negbinomial.size	0.00447351	0.0127951	PPM1M	194	FALSE
LOC100132356	OK	negbinomial.size	0.0733776	0.14372	LOC100132356	229	FALSE
ZNF502	OK	negbinomial.size	2.40752e-07	1.4611e-06	ZNF502	58	FALSE
GP6	OK	negbinomial.size	0.0418875	0.0901286	GP6	243	FALSE
CRYBA2	OK	negbinomial.size	0.178072	0.294083	CRYBA2	1	FALSE
LEF1	OK	negbinomial.size	2.21241e-09	1.73564e-08	LEF1	630	TRUE
LOC100289495	OK	negbinomial.size	0.00167763	0.00534979	LOC100289495	579	FALSE
EYA1	OK	negbinomial.size	0.000295558	0.00110878	EYA1	144	TRUE
EPS8L1	OK	negbinomial.size	0.18374	0.301396	EPS8L1	99	FALSE
SERPINB2	OK	negbinomial.size	0.700982	0.8136	SERPINB2	4	FALSE
MAPK14	OK	negbinomial.size	0.00798905	0.0214233	MAPK14	265	FALSE
TOB1-AS1	OK	negbinomial.size	0.637246	0.758713	TOB1-AS1	49	FALSE
GTF2F2	OK	negbinomial.size	8.46473e-23	1.92987e-21	GTF2F2	703	TRUE
PLA1A	OK	negbinomial.size	0.0140469	0.0352407	PLA1A	281	TRUE
PPP1R42	OK	negbinomial.size	0.413306	0.556484	PPP1R42	2	FALSE
HPR	OK	negbinomial.size	0.0889408	0.168157	HPR	5	FALSE
SATB2	OK	negbinomial.size	0.835448	0.918835	SATB2	170	FALSE
MIR378E	OK	negbinomial.size	1	1	MIR378E	0	FALSE
KCNJ9	OK	negbinomial.size	0.642549	0.763074	KCNJ9	15	FALSE
RRP36	OK	negbinomial.size	0.00923704	0.024368	RRP36	142	FALSE
MOCS3	OK	negbinomial.size	0.460724	0.600019	MOCS3	650	FALSE
PPHLN1	OK	negbinomial.size	0.0134581	0.0339832	PPHLN1	745	FALSE
FLJ45513	OK	negbinomial.size	0.892305	0.960072	FLJ45513	65	FALSE
HIST1H2BN	OK	negbinomial.size	5.65796e-05	0.000241462	HIST1H2BN	100	FALSE
RAPGEF1	OK	negbinomial.size	0.0316156	0.0710487	RAPGEF1	339	FALSE
MAP3K8	OK	negbinomial.size	0.00176356	0.00559468	MAP3K8	93	FALSE
DLG4	OK	negbinomial.size	0.00630199	0.0173452	DLG4	54	FALSE
STC1	OK	negbinomial.size	0.0794151	0.153279	STC1	67	FALSE
NCCRP1	OK	negbinomial.size	0.895961	0.962835	NCCRP1	206	FALSE
LOC100505841	OK	negbinomial.size	1	1	LOC100505841	0	FALSE
EFCAB14	OK	negbinomial.size	0.00514989	0.0145175	EFCAB14	784	FALSE
DDX26B	OK	negbinomial.size	0.000301683	0.00113022	DDX26B	192	FALSE
CPSF3	OK	negbinomial.size	1.86272e-06	9.98159e-06	CPSF3	585	FALSE
TMEM14A	OK	negbinomial.size	1.84377e-05	8.52856e-05	TMEM14A	742	FALSE
LOC100499405	OK	negbinomial.size	1.00549e-31	3.66938e-30	LOC100499405	264	TRUE
MYH3	OK	negbinomial.size	0.33947	0.478482	MYH3	21	FALSE
LOC100506136	OK	negbinomial.size	0.390191	0.532922	LOC100506136	28	FALSE
GPKOW	OK	negbinomial.size	0.2834	0.419998	GPKOW	531	FALSE
YY1AP1	OK	negbinomial.size	1.0874e-12	1.18813e-11	YY1AP1	709	FALSE
SULT1A1	OK	negbinomial.size	9.40914e-10	7.72395e-09	SULT1A1	234	TRUE
SPON1	OK	negbinomial.size	0.675729	0.791973	SPON1	19	FALSE
HOGA1	OK	negbinomial.size	0.000131818	0.00052763	HOGA1	519	FALSE
RAB23	OK	negbinomial.size	0.219937	0.345644	RAB23	141	FALSE
PLA2G4A	OK	negbinomial.size	0.0069935	0.0190072	PLA2G4A	291	FALSE
MAPRE3	OK	negbinomial.size	0.000189458	0.000739212	MAPRE3	276	FALSE
OR2A5	OK	negbinomial.size	0.40067	0.543526	OR2A5	5	FALSE
ZNF516	OK	negbinomial.size	0.00240774	0.00738314	ZNF516	372	FALSE
MIR2116	OK	negbinomial.size	1	1	MIR2116	0	FALSE
GGPS1	OK	negbinomial.size	0.173879	0.288708	GGPS1	829	FALSE
EXOC3L2	OK	negbinomial.size	0.0315527	0.0709494	EXOC3L2	482	FALSE
MAP2K2	OK	negbinomial.size	2.35669e-18	4.00293e-17	MAP2K2	402	FALSE
HIST1H2BB	OK	negbinomial.size	0.222034	0.348247	HIST1H2BB	11	FALSE
RNF19B	OK	negbinomial.size	0.405993	0.549012	RNF19B	220	FALSE
ANO2	OK	negbinomial.size	0.919757	0.979412	ANO2	5	FALSE
TLR8	OK	negbinomial.size	0.539533	0.673122	TLR8	4	FALSE
PCDHA9	OK	negbinomial.size	1.86423e-07	1.15193e-06	PCDHA9	621	FALSE
CARS2	OK	negbinomial.size	3.80289e-10	3.26226e-09	CARS2	222	FALSE
ARHGEF35	OK	negbinomial.size	0.296912	0.433327	ARHGEF35	135	FALSE
RHAG	OK	negbinomial.size	0.879726	0.950979	RHAG	1	FALSE
OR2AK2	OK	negbinomial.size	1.22301e-05	5.8228e-05	OR2AK2	10	FALSE
CLUL1	OK	negbinomial.size	0.000541031	0.00191622	CLUL1	16	FALSE
UNK	OK	negbinomial.size	1.63999e-10	1.46657e-09	UNK	527	FALSE
EXOC8	OK	negbinomial.size	0.0718823	0.141217	EXOC8	315	FALSE
LOC338963	OK	negbinomial.size	1	1	LOC338963	0	FALSE
MIR548AN	OK	negbinomial.size	0.210535	0.334218	MIR548AN	1	FALSE
MAML3	OK	negbinomial.size	1.12949e-12	1.23108e-11	MAML3	496	FALSE
SAMD1	OK	negbinomial.size	0.0314975	0.0708397	SAMD1	66	FALSE
RSPO4	OK	negbinomial.size	0.991908	1	RSPO4	3	FALSE
LDHA	OK	negbinomial.size	5.01397e-05	0.00021598	LDHA	1136	FALSE
MRPL20	OK	negbinomial.size	0.0727715	0.14271	MRPL20	874	FALSE
FAM229B	OK	negbinomial.size	3.15019e-16	4.5803e-15	FAM229B	534	FALSE
PHF19	OK	negbinomial.size	0.0633526	0.127483	PHF19	295	FALSE
ATP5S	OK	negbinomial.size	0.00472014	0.013431	ATP5S	608	FALSE
TTC5	OK	negbinomial.size	0.269528	0.405235	TTC5	266	FALSE
XKR5	OK	negbinomial.size	0.00221131	0.00684054	XKR5	484	FALSE
TEX28	OK	negbinomial.size	0.781347	0.876509	TEX28	5	FALSE
XAGE1C	OK	negbinomial.size	9.22718e-52	7.94004e-50	XAGE1C	584	TRUE
TCTN1	OK	negbinomial.size	2.85642e-07	1.71471e-06	TCTN1	599	FALSE
RBM14-RBM4	OK	negbinomial.size	0.270467	0.406261	RBM14-RBM4	301	FALSE
LOC442459	OK	negbinomial.size	0.213562	0.338033	LOC442459	12	FALSE
SPDYE3	OK	negbinomial.size	0.279041	0.415754	SPDYE3	197	FALSE
PPP2R5C	OK	negbinomial.size	0.00799437	0.0214323	PPP2R5C	680	FALSE
CAPG	OK	negbinomial.size	4.69427e-17	7.29542e-16	CAPG	717	TRUE
MPZL1	OK	negbinomial.size	1.69265e-51	1.43421e-49	MPZL1	657	TRUE
VPS9D1	OK	negbinomial.size	0.0927461	0.174116	VPS9D1	66	FALSE
ARSB	OK	negbinomial.size	0.516001	0.651743	ARSB	636	FALSE
TDH	OK	negbinomial.size	0.491678	0.629178	TDH	2	FALSE
TSSK3	OK	negbinomial.size	0.790179	0.882745	TSSK3	66	FALSE
PARPBP	OK	negbinomial.size	4.87092e-07	2.84148e-06	PARPBP	96	FALSE
ANKRD30BL	OK	negbinomial.size	0.0485648	0.102034	ANKRD30BL	515	FALSE
CRISPLD1	OK	negbinomial.size	3.44261e-08	2.33252e-07	CRISPLD1	285	FALSE
PRR5-ARHGAP8	OK	negbinomial.size	0.268211	0.403805	PRR5-ARHGAP8	3	FALSE
SNORA51	OK	negbinomial.size	0.306963	0.443924	SNORA51	7	FALSE
MAD1L1	OK	negbinomial.size	7.36122e-14	8.84747e-13	MAD1L1	632	FALSE
SPIN4	OK	negbinomial.size	9.0491e-10	7.43944e-09	SPIN4	77	FALSE
LOC283174	OK	negbinomial.size	0.637953	0.759329	LOC283174	6	FALSE
AMPD1	OK	negbinomial.size	0.54668	0.678971	AMPD1	2	FALSE
DPYSL5	OK	negbinomial.size	5.41774e-06	2.7101e-05	DPYSL5	414	FALSE
INPP1	OK	negbinomial.size	0.030499	0.068846	INPP1	353	FALSE
LOC643201	OK	negbinomial.size	0.912997	0.975124	LOC643201	64	FALSE
ANKRD11	OK	negbinomial.size	0.786444	0.880217	ANKRD11	749	FALSE
NPAS4	OK	negbinomial.size	0.137051	0.238483	NPAS4	3	FALSE
NFKBID	OK	negbinomial.size	0.0571372	0.116988	NFKBID	103	FALSE
RNASE9	OK	negbinomial.size	0.17392	0.288713	RNASE9	3	FALSE
GUCY2D	OK	negbinomial.size	0.0628773	0.126654	GUCY2D	8	FALSE
CPM	OK	negbinomial.size	0.000226083	0.000869688	CPM	942	FALSE
LOC400654	OK	negbinomial.size	0.885117	0.955034	LOC400654	3	FALSE
UOX	OK	negbinomial.size	0.524554	0.659233	UOX	8	FALSE
SLC26A4	OK	negbinomial.size	0.156421	0.265625	SLC26A4	379	FALSE
PLD5	OK	negbinomial.size	0.553001	0.684822	PLD5	5	FALSE
SIPA1L1	OK	negbinomial.size	1.04734e-09	8.55001e-09	SIPA1L1	314	FALSE
FBXO5	OK	negbinomial.size	0.0307953	0.0694866	FBXO5	134	FALSE
DPYS	OK	negbinomial.size	0.59244	0.719603	DPYS	3	FALSE
ATG4D	OK	negbinomial.size	5.96706e-05	0.000253723	ATG4D	98	FALSE
LINC00700	OK	negbinomial.size	0.023737	0.0554674	LINC00700	306	FALSE
TGM3	OK	negbinomial.size	1	1	TGM3	1	FALSE
PWRN1	OK	negbinomial.size	0.0464338	0.0982851	PWRN1	4	FALSE
MTCH1	OK	negbinomial.size	0.0647057	0.129499	MTCH1	839	FALSE
HK1	OK	negbinomial.size	5.46442e-36	2.4364e-34	HK1	531	TRUE
CDC26	OK	negbinomial.size	0.0163769	0.0402282	CDC26	580	FALSE
GALNT12	OK	negbinomial.size	0.321058	0.458518	GALNT12	40	FALSE
TTTY2B	OK	negbinomial.size	0.12003	0.214433	TTTY2B	7	FALSE
MRPL35	OK	negbinomial.size	0.0607511	0.123122	MRPL35	559	FALSE
SNORD5	OK	negbinomial.size	1	1	SNORD5	0	FALSE
TNKS	OK	negbinomial.size	0.98494	1	TNKS	586	FALSE
TICRR	OK	negbinomial.size	7.3978e-07	4.20248e-06	TICRR	71	FALSE
DNAJC25-GNG10	OK	negbinomial.size	0.957609	1	DNAJC25-GNG10	11	FALSE
CXXC1P1	OK	negbinomial.size	0.0226655	0.0533243	CXXC1P1	2	FALSE
ZNF497	OK	negbinomial.size	0.637681	0.759046	ZNF497	288	FALSE
MIR4454	OK	negbinomial.size	1	1	MIR4454	0	FALSE
LINC00570	OK	negbinomial.size	0.520297	0.655803	LINC00570	5	FALSE
SLC30A4	OK	negbinomial.size	0.145721	0.250827	SLC30A4	333	FALSE
CDY1B	OK	negbinomial.size	0.598189	0.724516	CDY1B	2	FALSE
TUB	OK	negbinomial.size	1.23347e-10	1.11385e-09	TUB	100	TRUE
TRMT13	OK	negbinomial.size	0.320021	0.457404	TRMT13	342	FALSE
ARHGEF18	OK	negbinomial.size	1.0154e-07	6.46764e-07	ARHGEF18	273	FALSE
KCNK1	OK	negbinomial.size	0.318022	0.455509	KCNK1	3	FALSE
ARRB1	OK	negbinomial.size	1.21447e-13	1.43166e-12	ARRB1	447	FALSE
SCAMP5	OK	negbinomial.size	0.643548	0.763974	SCAMP5	68	FALSE
RUNDC3B	OK	negbinomial.size	0.223435	0.349998	RUNDC3B	8	FALSE
EREG	OK	negbinomial.size	0.00185451	0.00584641	EREG	324	FALSE
ZNF32-AS1	OK	negbinomial.size	0.540211	0.673696	ZNF32-AS1	13	FALSE
IL17RB	OK	negbinomial.size	0.867212	0.942057	IL17RB	54	FALSE
HOXA10-HOXA9	OK	negbinomial.size	0.573101	0.702012	HOXA10-HOXA9	1	FALSE
ADAMTS20	OK	negbinomial.size	0.811678	0.90044	ADAMTS20	11	FALSE
SNORD24	OK	negbinomial.size	0.0262368	0.0605097	SNORD24	3	FALSE
LNX1-AS2	OK	negbinomial.size	0.697908	0.811133	LNX1-AS2	50	FALSE
LINC00473	OK	negbinomial.size	0.00224539	0.00693531	LINC00473	652	TRUE
MCAM	OK	negbinomial.size	7.68663e-80	1.55954e-77	MCAM	889	TRUE
POLR3E	OK	negbinomial.size	0.000188655	0.000736212	POLR3E	495	FALSE
OR7C1	OK	negbinomial.size	0.00182655	0.00577141	OR7C1	41	FALSE
AQR	OK	negbinomial.size	0.32886	0.466846	AQR	436	FALSE
PMS2L2	OK	negbinomial.size	0.0742677	0.145142	PMS2L2	290	FALSE
IPMK	OK	negbinomial.size	0.872491	0.946187	IPMK	107	FALSE
CDCA7	OK	negbinomial.size	4.87137e-46	3.37713e-44	CDCA7	205	TRUE
SNORD81	OK	negbinomial.size	6.10469e-07	3.51028e-06	SNORD81	9	FALSE
CAMP	OK	negbinomial.size	9.22301e-74	1.63174e-71	CAMP	111	TRUE
TBC1D26	OK	negbinomial.size	0.686473	0.801169	TBC1D26	7	FALSE
GRHL3	OK	negbinomial.size	0.243674	0.374543	GRHL3	6	FALSE
DCAF8L2	OK	negbinomial.size	0.201872	0.323902	DCAF8L2	9	FALSE
ADAMTSL2	OK	negbinomial.size	0.0717981	0.141126	ADAMTSL2	233	FALSE
RPL13AP5	OK	negbinomial.size	5.75432e-13	6.41416e-12	RPL13AP5	1129	FALSE
DENND5B	OK	negbinomial.size	0.0627527	0.126489	DENND5B	396	FALSE
CLMN	OK	negbinomial.size	3.08157e-09	2.37701e-08	CLMN	589	FALSE
UGT1A4	OK	negbinomial.size	0.370459	0.512301	UGT1A4	2	FALSE
AACSP1	OK	negbinomial.size	0.176933	0.292747	AACSP1	81	FALSE
SSTR3	OK	negbinomial.size	0.00653012	0.0178973	SSTR3	1	FALSE
MAGEA5	OK	negbinomial.size	0.124461	0.220916	MAGEA5	13	FALSE
OVOL2	OK	negbinomial.size	0.984053	1	OVOL2	2	FALSE
RBL2	OK	negbinomial.size	0.00115577	0.00382518	RBL2	617	FALSE
PYGO2	OK	negbinomial.size	0.0805286	0.154954	PYGO2	483	FALSE
PPP1R10	OK	negbinomial.size	1.78615e-08	1.26119e-07	PPP1R10	783	FALSE
MIR623	OK	negbinomial.size	0.432989	0.575834	MIR623	1	FALSE
CSE1L	OK	negbinomial.size	7.27182e-06	3.5737e-05	CSE1L	794	FALSE
RDH16	OK	negbinomial.size	0.0318919	0.0715014	RDH16	7	FALSE
LCA5	OK	negbinomial.size	0.00363095	0.0106412	LCA5	118	FALSE
ASRGL1	OK	negbinomial.size	2.80744e-22	6.1667e-21	ASRGL1	374	TRUE
TOM1	OK	negbinomial.size	0.356016	0.496706	TOM1	718	FALSE
LOC645434	OK	negbinomial.size	0.318827	0.456278	LOC645434	2	FALSE
PTX3	OK	negbinomial.size	3.16075e-05	0.000140731	PTX3	28	FALSE
SPANXB2	OK	negbinomial.size	0.399883	0.542641	SPANXB2	3	FALSE
SCGB3A1	OK	negbinomial.size	1	1	SCGB3A1	0	FALSE
MRPL50	OK	negbinomial.size	3.64996e-05	0.000161309	MRPL50	474	FALSE
SLC26A11	OK	negbinomial.size	0.070263	0.138515	SLC26A11	430	FALSE
RCAN3	OK	negbinomial.size	0.0176618	0.0429032	RCAN3	451	FALSE
LOC100132077	OK	negbinomial.size	0.0075657	0.0203944	LOC100132077	388	FALSE
STYX	OK	negbinomial.size	9.72065e-05	0.000398023	STYX	800	FALSE
POM121L2	OK	negbinomial.size	0.39331	0.53564	POM121L2	2	FALSE
CINP	OK	negbinomial.size	3.33095e-09	2.55778e-08	CINP	490	FALSE
2022-03-07	OK	negbinomial.size	6.61356e-05	0.000278925	2022-03-07	705	FALSE
LOC100130992	OK	negbinomial.size	0.231043	0.359623	LOC100130992	13	FALSE
VCX	OK	negbinomial.size	8.70321e-25	2.25113e-23	VCX	47	TRUE
PFKM	OK	negbinomial.size	0.078098	0.151182	PFKM	751	FALSE
SGMS1	OK	negbinomial.size	2.20993e-42	1.34635e-40	SGMS1	334	TRUE
RIOK3	OK	negbinomial.size	0.000337039	0.00124935	RIOK3	875	FALSE
C1orf110	OK	negbinomial.size	0.810845	0.899651	C1orf110	7	FALSE
HERC2P4	OK	negbinomial.size	0.000608001	0.00212887	HERC2P4	797	FALSE
PPP1R12C	OK	negbinomial.size	0.782497	0.877442	PPP1R12C	109	FALSE
GRAMD4	OK	negbinomial.size	0.118228	0.212053	GRAMD4	290	FALSE
GOLGA8S	OK	negbinomial.size	0.0133199	0.0336767	GOLGA8S	122	FALSE
ATG9A	OK	negbinomial.size	0.199556	0.321056	ATG9A	599	FALSE
MRPS26	OK	negbinomial.size	1.43958e-05	6.77514e-05	MRPS26	691	FALSE
HMGA1P7	OK	negbinomial.size	0.226379	0.353707	HMGA1P7	1	FALSE
TMEM40	OK	negbinomial.size	0.00478784	0.0135992	TMEM40	131	FALSE
ELP3	OK	negbinomial.size	0.00273282	0.00826536	ELP3	651	FALSE
ZNF787	OK	negbinomial.size	0.104467	0.191965	ZNF787	31	FALSE
USP17L22	OK	negbinomial.size	0.0780232	0.151053	USP17L22	14	FALSE
GPAT2	OK	negbinomial.size	0.766567	0.865151	GPAT2	181	FALSE
HIAT1	OK	negbinomial.size	6.2814e-05	0.000266168	HIAT1	656	FALSE
PELI1	OK	negbinomial.size	0.0174771	0.0425179	PELI1	454	FALSE
C8orf34	OK	negbinomial.size	0.259247	0.39355	C8orf34	8	FALSE
PPT1	OK	negbinomial.size	0.0266411	0.0613079	PPT1	1013	FALSE
SLC35C2	OK	negbinomial.size	0.121409	0.216425	SLC35C2	626	FALSE
DEFB131	OK	negbinomial.size	0.216574	0.341525	DEFB131	3	FALSE
MUC4	OK	negbinomial.size	0.376727	0.519085	MUC4	8	FALSE
RFC4	OK	negbinomial.size	7.72752e-11	7.11466e-10	RFC4	337	FALSE
SNORD34	OK	negbinomial.size	0.562794	0.693189	SNORD34	3	FALSE
GNB2	OK	negbinomial.size	0.728695	0.837017	GNB2	560	FALSE
NUP50	OK	negbinomial.size	2.36704e-12	2.51065e-11	NUP50	890	FALSE
SULT4A1	OK	negbinomial.size	0.523543	0.658299	SULT4A1	7	FALSE
KAT2A	OK	negbinomial.size	0.043699	0.0934174	KAT2A	350	FALSE
C7	OK	negbinomial.size	0.0687718	0.136146	C7	222	FALSE
CCDC130	OK	negbinomial.size	4.63828e-25	1.21969e-23	CCDC130	468	TRUE
ARRDC4	OK	negbinomial.size	0.00298375	0.00893147	ARRDC4	233	FALSE
RQCD1	OK	negbinomial.size	4.33956e-28	1.37689e-26	RQCD1	804	TRUE
GLYCTK	OK	negbinomial.size	0.00544617	0.0152439	GLYCTK	203	FALSE
MTUS1	OK	negbinomial.size	0.00751569	0.0202843	MTUS1	756	FALSE
MIR626	OK	negbinomial.size	1	1	MIR626	0	FALSE
AKAP17A	OK	negbinomial.size	0.546863	0.679088	AKAP17A	201	FALSE
LEMD3	OK	negbinomial.size	0.325696	0.463588	LEMD3	303	FALSE
PLEKHF2	OK	negbinomial.size	4.77072e-07	2.7867e-06	PLEKHF2	526	TRUE
GAGE2D	OK	negbinomial.size	0.0218726	0.0516401	GAGE2D	2	FALSE
RFPL1-AS1	OK	negbinomial.size	0.111102	0.20166	RFPL1-AS1	575	FALSE
HOXA7	OK	negbinomial.size	2.06831e-07	1.26951e-06	HOXA7	39	FALSE
GTF3C2	OK	negbinomial.size	0.0765249	0.148883	GTF3C2	564	FALSE
DYNLRB2	OK	negbinomial.size	0.786117	0.880097	DYNLRB2	2	FALSE
DIMT1	OK	negbinomial.size	3.9106e-11	3.70377e-10	DIMT1	525	FALSE
CNOT10	OK	negbinomial.size	0.69534	0.808829	CNOT10	517	FALSE
MR1	OK	negbinomial.size	0.00118763	0.00391648	MR1	902	FALSE
FFAR1	OK	negbinomial.size	0.188036	0.306962	FFAR1	2	FALSE
STX16-NPEPL1	OK	negbinomial.size	0.0228966	0.0537821	STX16-NPEPL1	128	FALSE
SLITRK6	OK	negbinomial.size	0.68701	0.801584	SLITRK6	7	FALSE
LIX1	OK	negbinomial.size	0.00681244	0.018579	LIX1	97	FALSE
ATL3	OK	negbinomial.size	0.000159786	0.000630449	ATL3	375	FALSE
F8	OK	negbinomial.size	6.18958e-07	3.55447e-06	F8	178	FALSE
KPNA5	OK	negbinomial.size	2.04004e-06	1.08712e-05	KPNA5	159	FALSE
ACHE	OK	negbinomial.size	0.473194	0.611684	ACHE	18	FALSE
TCAIM	OK	negbinomial.size	0.000225315	0.000867032	TCAIM	430	FALSE
TNFRSF12A	OK	negbinomial.size	3.13451e-76	5.92476e-74	TNFRSF12A	572	TRUE
EGR3	OK	negbinomial.size	1.1042e-18	1.9243e-17	EGR3	451	TRUE
C5orf54	OK	negbinomial.size	0.0129544	0.0328352	C5orf54	202	FALSE
SERPIND1	OK	negbinomial.size	0.014031	0.0352048	SERPIND1	50	FALSE
OASL	OK	negbinomial.size	0.432837	0.575667	OASL	32	FALSE
LOC100507373	OK	negbinomial.size	0.661058	0.779572	LOC100507373	331	FALSE
IFRD1	OK	negbinomial.size	0.00549195	0.0153565	IFRD1	944	FALSE
WDFY1	OK	negbinomial.size	1.68522e-05	7.85432e-05	WDFY1	923	TRUE
[truncated: 20,133 more rows]
