# Supplementary material for: Construction and Validation of a Ferroptosis-Related Prognostic Signature for Melanoma Based on Single-Cell RNA Sequencing
Source: Front Cell Dev Biol. 2022 Mar 3;10:818457. doi: 10.3389/fcell.2022.818457 (PMC8927698; doi:10.3389/fcell.2022.818457)
Supplement: Supplementary file 3 [file Table4.XLSX]

## Sheet: Sheet1
Primers	Sequence (5' -> 3')
GAPDH-F	AAATGGTGAAGGTCGGTGTG
GAPDH-R	AGGTCAATGAAGGGGTCGTT
CP-F	GGGCCATCTACCCTGATAACA
CP-R	TTAAAGGTCCGATGAGTCCTGA
MAP1LC3A-F	AACATGAGCGAGTTGGTCAAG
MAP1LC3A-R	GCTCGTAGATGTCCGCGAT
TF-F	GGTGGCAGAGTTCTATGGGTC
TF-R	ACAGTAAAGTAAGCCTATGGGGA
TP53-F	CAGCACATGACGGAGGTTGT
TP53-R	TCATCCAAATACTCCACACGC
